# Supplementary material for: Multicytokine-producing CD4+ T cells characterize the livers of patients with NASH
Source: JCI Insight. 2023 Jan 10;8(1):e153831. doi: 10.1172/jci.insight.153831 (PMC9870087; doi:10.1172/jci.insight.153831)
Supplement: Supplemental table 1 [file jciinsight-8-153831-s111.xlsx]

## Sheet: Sheet1
Supplementary Table 1: clinical and demographic data of patients included in the SCS analysis
Pat. No	Disease	NAS	Steatosis	Inflammation	Balooning	Fibrosis score	Age	BMI	Gender (% female/male)	Diabetes % yes/no	Immunosuppression (% yes/no)	GOT (U/l)	GPT (U/l)	GGT (U/l)	Bilirubin (mg/dl)	INR	Hb (g/dl)	Platelets (10^3/µl)	Total Cholesterol (mg/dl)	LDL (mg/dl)	HDL (mg/dl)	Tryglicerides (mg/dl)	Iron (µg/dl)	Albumin (mg/l)	Leucocytes (10^3/µl)	CRP (mg/l)
1	NAFLD	2	2	0	0	0	38 ± 10	51 ± 11	100/0	66/33	0/100	19 ± 6	26 ± 9	19 ± 1	0,2 ± 0,05	0,9 ± 0,05	12 ± 0,8	281 ± 65	160 ± 30	91 ± 32	47 ± 0,5	106 ± 29	12 ± 10	34 ± 1	9 ± 2	15 ± 9
2	NAFLD	1	1	0	0	0
3	NAFLD	1	1	0	0	2
4	NASH	4	2	1	1	4	50 ± 9	40 ± 5	66/33	33/66	0/100	39 ± 23	63 ± 44	77 ± 56	0,4 ± 0,1	1 ± 0,02	14 ± 1	222 ± 39	207 ± 37	134 ± 44	45 ± 10	141 ± 60	16 ± 6	38 ± 3	8 ± 2	9 ± 3
5	NASH	3	1	1	1	1a
6	NASH	6	3	2	1	1a
