# Supplementary material for: Multicytokine-producing CD4+ T cells characterize the livers of patients with NASH
Source: JCI Insight. 2023 Jan 10;8(1):e153831. doi: 10.1172/jci.insight.153831 (PMC9870087; doi:10.1172/jci.insight.153831)
Supplement: Supplemental table 2 [file jciinsight-8-153831-s112.xlsx]

## Sheet: DE_marker
Supplementary Table 2: Integration Anchors
	p_val	avg_logFC	pct.1	pct.2	p_val_adj	avg_log2FC	gene	cluster	compare
1	0	2.29349	0.585	0.151	0	3.30881	HSPA1B	CM	CM_NASH_NAFLD
2	2.10045e-239	1.72666	0.586	0.251	3.87219e-235	2.49104	HSPA1A	CM	CM_NASH_NAFLD
3	1.91654e-95	1.53277	0.206	0.042	3.53314e-91	2.21133	HSPA6	CM	CM_NASH_NAFLD
4	8.96422e-180	0.999909	0.364	0.096	1.65255e-175	1.44256	HLA-DRA	CM	CM_NASH_NAFLD
5	9.17967e-300	0.911083	0.916	0.909	1.69227e-295	1.31441	UBC	CM	CM_NASH_NAFLD
6	2.68984e-106	0.730514	0.689	0.721	4.95872e-102	1.05391	DNAJB1	CM	CM_NASH_NAFLD
7	2.88057e-101	0.714017	0.862	0.897	5.31033e-97	1.03011	HSP90AA1	CM	CM_NASH_NAFLD
8	3.30756e-190	0.682554	0.765	0.603	6.09749e-186	0.984718	CRIP1	CM	CM_NASH_NAFLD
9	9.27425e-180	0.650901	0.624	0.525	1.70971e-175	0.939051	CD74	CM	CM_NASH_NAFLD
10	9.12648e-65	0.619809	0.37	0.251	1.68247e-60	0.894196	RGS2	CM	CM_NASH_NAFLD
11	1.8027e-99	0.596795	0.29	0.098	3.32327e-95	0.860994	HLA-DRB1	CM	CM_NASH_NAFLD
12	2.09993e-91	0.596553	0.669	0.62	3.87123e-87	0.860644	HSPE1	CM	CM_NASH_NAFLD
13	7.83755e-94	0.586064	0.471	0.34	1.44485e-89	0.845512	HSPB1	CM	CM_NASH_NAFLD
14	2.82436e-239	0.54639	0.994	0.988	5.20671e-235	0.788274	ACTB	CM	CM_NASH_NAFLD
15	1.76766e-69	0.526568	0.343	0.261	3.25869e-65	0.759677	HSPH1	CM	CM_NASH_NAFLD
16	2.47138e-266	0.526025	0.966	0.936	4.55598e-262	0.758893	PFN1	CM	CM_NASH_NAFLD
17	0	0.525202	0.997	0.985	0	0.757707	RPL36A	CM	CM_NASH_NAFLD
18	4.62078e-100	0.523569	0.517	0.286	8.51841e-96	0.75535	EEF1G	CM	CM_NASH_NAFLD
19	1.81054e-284	0.515457	0.89	0.859	3.33773e-280	0.743647	NBEAL1	CM	CM_NASH_NAFLD
20	2.96107e-92	0.509256	0.364	0.191	5.45873e-88	0.734701	HLA-DPB1	CM	CM_NASH_NAFLD
21	2.886e-196	0.491121	0.941	0.903	5.32034e-192	0.708539	TRAC	CM	CM_NASH_NAFLD
22	4.51625e-140	0.478843	0.167	0.002	8.32571e-136	0.690824	IGKC	CM	CM_NASH_NAFLD
23	2.48989e-85	0.474337	0.551	0.388	4.59011e-81	0.684324	GIMAP4	CM	CM_NASH_NAFLD
24	1.27956e-250	0.47367	0.987	0.975	2.35887e-246	0.683361	CD52	CM	CM_NASH_NAFLD
25	1.28981e-105	0.464162	0.229	0.04	2.37777e-101	0.669644	CST3	CM	CM_NASH_NAFLD
26	2.08723e-94	0.449468	0.602	0.466	3.84781e-90	0.648445	TRAF3IP3	CM	CM_NASH_NAFLD
27	6.65612e-69	0.425753	0.394	0.304	1.22706e-64	0.614232	CACYBP	CM	CM_NASH_NAFLD
28	1.26061e-94	0.423214	0.531	0.396	2.32394e-90	0.610569	PPP1CA	CM	CM_NASH_NAFLD
29	4.01096e-67	0.414315	0.373	0.186	7.3942e-63	0.59773	GABARAP	CM	CM_NASH_NAFLD
30	1.21425e-88	0.413157	0.789	0.655	2.23847e-84	0.59606	S100A11	CM	CM_NASH_NAFLD
31	2.3436e-146	0.412056	0.923	0.878	4.32042e-142	0.594471	SH3BGRL3	CM	CM_NASH_NAFLD
32	5.12591e-53	0.409104	0.67	0.565	9.44961e-49	0.590213	TRBC1	CM	CM_NASH_NAFLD
33	1.01187e-247	0.395628	0.991	0.975	1.86539e-243	0.57077	RPL17	CM	CM_NASH_NAFLD
34	2.18879e-109	0.379179	0.812	0.748	4.03504e-105	0.54704	EMP3	CM	CM_NASH_NAFLD
35	4.72655e-121	0.378708	0.184	0.012	8.71339e-117	0.54636	S100A8	CM	CM_NASH_NAFLD
36	8.10558e-40	0.376475	0.221	0.125	1.49426e-35	0.543139	NR4A1	CM	CM_NASH_NAFLD
37	1.09805e-60	0.373308	0.381	0.267	2.02425e-56	0.538569	DOK2	CM	CM_NASH_NAFLD
38	7.81789e-89	0.370898	0.211	0.043	1.44123e-84	0.535093	S100A9	CM	CM_NASH_NAFLD
39	3.23818e-59	0.361469	0.262	0.123	5.96958e-55	0.52149	IL16	CM	CM_NASH_NAFLD
40	2.48931e-129	0.358222	0.872	0.846	4.58905e-125	0.516805	FXYD5	CM	CM_NASH_NAFLD
41	4.9811e-91	0.35605	0.92	0.904	9.18266e-87	0.513671	HSPA8	CM	CM_NASH_NAFLD
42	8.52851e-51	0.353407	0.363	0.259	1.57223e-46	0.509858	C1orf162	CM	CM_NASH_NAFLD
43	3.08471e-51	0.351319	0.305	0.168	5.68667e-47	0.506846	HLA-DPA1	CM	CM_NASH_NAFLD
44	1.03299e-55	0.348873	0.361	0.349	1.90431e-51	0.503318	C1orf56	CM	CM_NASH_NAFLD
45	2.09346e-106	-0.3472	0.047	0.234	3.8593e-102	-0.500903	JMY	CM	CM_NASH_NAFLD
46	8.51904e-102	-0.347293	0.086	0.297	1.57049e-97	-0.501038	MT-ND6	CM	CM_NASH_NAFLD
47	6.1526e-193	-0.347458	0.004	0.208	1.13423e-188	-0.501277	TMEM238	CM	CM_NASH_NAFLD
48	3.37342e-76	-0.349646	0.111	0.3	6.21891e-72	-0.504432	PDE4D	CM	CM_NASH_NAFLD
49	8.6609e-124	-0.350607	0.344	0.643	1.59664e-119	-0.505819	ARF6	CM	CM_NASH_NAFLD
50	9.16536e-66	-0.351598	0.13	0.311	1.68963e-61	-0.507249	RP11-51J9.5	CM	CM_NASH_NAFLD
51	1.74235e-68	-0.351616	0.28	0.501	3.21201e-64	-0.507274	RP11-138A9.2	CM	CM_NASH_NAFLD
52	3.63129e-89	-0.351688	0.372	0.632	6.69428e-85	-0.507378	FNBP1	CM	CM_NASH_NAFLD
53	3.10449e-99	-0.353823	0.078	0.279	5.72313e-95	-0.510459	HEBP2	CM	CM_NASH_NAFLD
54	1.02932e-72	-0.353898	0.307	0.538	1.89755e-68	-0.510567	AHNAK	CM	CM_NASH_NAFLD
55	8.18692e-63	-0.355214	0.197	0.394	1.50926e-58	-0.512466	TSPYL2	CM	CM_NASH_NAFLD
56	2.58573e-154	-0.356604	0.867	0.984	4.7668e-150	-0.51447	MT-CYB	CM	CM_NASH_NAFLD
57	8.47809e-124	-0.357783	0.845	0.937	1.56293e-119	-0.516172	GLTSCR2	CM	CM_NASH_NAFLD
58	2.73344e-112	-0.35807	0.12	0.361	5.03911e-108	-0.516585	KLF13	CM	CM_NASH_NAFLD
59	4.46023e-94	-0.358105	0.175	0.415	8.22244e-90	-0.516637	PSIP1	CM	CM_NASH_NAFLD
60	3.01247e-48	-0.360891	0.057	0.168	5.55348e-44	-0.520656	PGAP1	CM	CM_NASH_NAFLD
61	1.01796e-72	-0.361167	0.124	0.314	1.8766e-68	-0.521054	RNF19A	CM	CM_NASH_NAFLD
62	5.25901e-77	-0.362652	0.431	0.671	9.69499e-73	-0.523197	EZR	CM	CM_NASH_NAFLD
63	1.00954e-100	-0.363202	0.148	0.388	1.86108e-96	-0.523989	STT3B	CM	CM_NASH_NAFLD
64	3.17491e-83	-0.368753	0.17	0.392	5.85296e-79	-0.531998	RUNX3	CM	CM_NASH_NAFLD
65	2.99348e-99	-0.37003	0.231	0.492	5.51848e-95	-0.533841	RCAN3	CM	CM_NASH_NAFLD
66	2.78638e-118	-0.370738	0.125	0.376	5.1367e-114	-0.534862	ANKRD11	CM	CM_NASH_NAFLD
67	3.59511e-83	-0.372055	0.11	0.31	6.62759e-79	-0.536761	BHLHE40	CM	CM_NASH_NAFLD
68	6.80221e-121	-0.373983	0.054	0.265	1.25399e-116	-0.539543	RBM38	CM	CM_NASH_NAFLD
69	2.02065e-238	-0.374656	0.984	0.984	3.72508e-234	-0.540514	RPS10	CM	CM_NASH_NAFLD
70	1.36303e-101	-0.376892	0.179	0.431	2.51274e-97	-0.54374	STAT4	CM	CM_NASH_NAFLD
71	1.00952e-99	-0.377621	0.054	0.238	1.86104e-95	-0.544791	MYBL1	CM	CM_NASH_NAFLD
72	4.58093e-95	-0.378329	0.127	0.35	8.44494e-91	-0.545814	FOSL2	CM	CM_NASH_NAFLD
73	1.44772e-52	-0.383661	0.301	0.485	2.66887e-48	-0.553506	GPR171	CM	CM_NASH_NAFLD
74	4.04923e-99	-0.383936	0.13	0.361	7.46475e-95	-0.553902	KDM6B	CM	CM_NASH_NAFLD
75	4.1507e-89	-0.384895	0.131	0.347	7.65182e-85	-0.555286	VPS37B	CM	CM_NASH_NAFLD
76	4.52977e-121	-0.385676	0.099	0.342	8.35062e-117	-0.556413	ABHD17A	CM	CM_NASH_NAFLD
77	1.60096e-94	-0.389941	0.163	0.4	2.95138e-90	-0.562566	RSBN1	CM	CM_NASH_NAFLD
78	1.50827e-109	-0.390177	0.308	0.594	2.78049e-105	-0.562906	SRRM2	CM	CM_NASH_NAFLD
79	1.51692e-126	-0.394826	0.352	0.661	2.79645e-122	-0.569613	XIST	CM	CM_NASH_NAFLD
80	0	-0.396448	1	0.998	0	-0.571953	RPS2	CM	CM_NASH_NAFLD
81	1.9013e-176	-0.397559	0.038	0.287	3.50504e-172	-0.573556	CD81	CM	CM_NASH_NAFLD
82	1.32686e-96	-0.397997	0.103	0.317	2.44606e-92	-0.574188	ERN1	CM	CM_NASH_NAFLD
83	4.31802e-179	-0.400879	0.043	0.302	7.96027e-175	-0.578346	MAP2K2	CM	CM_NASH_NAFLD
84	5.1094e-95	-0.401194	0.208	0.458	9.41918e-91	-0.578801	CCNH	CM	CM_NASH_NAFLD
85	6.1521e-106	-0.404705	0.125	0.362	1.13414e-101	-0.583866	GSPT1	CM	CM_NASH_NAFLD
86	3.06796e-109	-0.40481	0.289	0.573	5.65578e-105	-0.584017	AKAP13	CM	CM_NASH_NAFLD
87	1.86803e-87	-0.405892	0.302	0.555	3.4437e-83	-0.585578	RP11-138A9.1	CM	CM_NASH_NAFLD
88	2.08443e-90	-0.416191	0.208	0.451	3.84264e-86	-0.600437	SYAP1	CM	CM_NASH_NAFLD
89	3.2998e-105	-0.418409	0.383	0.662	6.08319e-101	-0.603636	PPP1CB	CM	CM_NASH_NAFLD
90	5.94822e-112	-0.420929	0.099	0.331	1.09655e-107	-0.607272	NFKBIZ	CM	CM_NASH_NAFLD
91	5.57403e-111	-0.427068	0.281	0.565	1.02757e-106	-0.61613	FYN	CM	CM_NASH_NAFLD
92	3.09054e-80	-0.433032	0.107	0.298	5.69742e-76	-0.624732	ANKRD28	CM	CM_NASH_NAFLD
93	2.32909e-97	-0.433148	0.25	0.508	4.29369e-93	-0.6249	TGFB1	CM	CM_NASH_NAFLD
94	8.52422e-104	-0.435296	0.231	0.498	1.57144e-99	-0.628	ZNF90	CM	CM_NASH_NAFLD
95	5.02065e-118	-0.435517	0.155	0.42	9.25557e-114	-0.628318	GABPB1	CM	CM_NASH_NAFLD
96	6.60186e-54	-0.435981	0.362	0.559	1.21705e-49	-0.628987	ID2	CM	CM_NASH_NAFLD
97	3.81746e-235	-0.436454	0.888	0.989	7.03749e-231	-0.62967	MT-CO1	CM	CM_NASH_NAFLD
98	2.70962e-205	-0.438019	0.835	0.98	4.99519e-201	-0.631927	MT-ND3	CM	CM_NASH_NAFLD
99	6.85517e-106	-0.440016	0.236	0.5	1.26375e-101	-0.634808	DUSP2	CM	CM_NASH_NAFLD
100	5.77141e-123	-0.440939	0.341	0.644	1.06396e-118	-0.63614	CREM	CM	CM_NASH_NAFLD
101	2.19795e-47	-0.446652	0.299	0.477	4.05193e-43	-0.644382	LMNA	CM	CM_NASH_NAFLD
102	8.56824e-147	-0.446878	0.322	0.653	1.57955e-142	-0.644709	COTL1	CM	CM_NASH_NAFLD
103	7.13904e-155	-0.44933	0.881	0.973	1.31608e-150	-0.648245	IL7R	CM	CM_NASH_NAFLD
104	1.77814e-90	-0.451387	0.312	0.569	3.27801e-86	-0.651214	PIK3R1	CM	CM_NASH_NAFLD
105	1.2938e-104	-0.454431	0.198	0.457	2.38512e-100	-0.655605	RNF125	CM	CM_NASH_NAFLD
106	1.79955e-131	-0.458201	0.253	0.56	3.31747e-127	-0.661044	PTP4A2	CM	CM_NASH_NAFLD
107	1.31529e-128	-0.458824	0.089	0.333	2.42473e-124	-0.661943	RIPK2	CM	CM_NASH_NAFLD
108	8.98991e-126	-0.462079	0.186	0.472	1.65729e-121	-0.666639	AC016831.7	CM	CM_NASH_NAFLD
109	3.40957e-117	-0.462529	0.366	0.662	6.28554e-113	-0.667289	SBDS	CM	CM_NASH_NAFLD
110	5.75951e-225	-0.462873	0.894	0.989	1.06177e-220	-0.667785	MT-ND2	CM	CM_NASH_NAFLD
111	5.70818e-154	-0.46314	0.154	0.463	1.0523e-149	-0.66817	SRSF9	CM	CM_NASH_NAFLD
112	3.66904e-118	-0.463734	0.134	0.389	6.76388e-114	-0.669027	ZFAND5	CM	CM_NASH_NAFLD
113	1.34174e-134	-0.463811	0.077	0.314	2.4735e-130	-0.669137	RP11-489E7.4	CM	CM_NASH_NAFLD
114	9.38544e-66	-0.468228	0.804	0.925	1.73021e-61	-0.67551	TXNIP	CM	CM_NASH_NAFLD
115	3.15216e-186	-0.470936	0.051	0.329	5.81101e-182	-0.679417	URI1	CM	CM_NASH_NAFLD
116	8.05343e-160	-0.478588	0.183	0.509	1.48465e-155	-0.690456	GNAI2	CM	CM_NASH_NAFLD
117	3.43848e-154	-0.479977	0.1	0.382	6.33883e-150	-0.692461	MDFIC	CM	CM_NASH_NAFLD
118	7.09842e-133	-0.480495	0.123	0.392	1.30859e-128	-0.693208	NSMCE3	CM	CM_NASH_NAFLD
119	4.7784e-156	-0.48074	0.088	0.366	8.80898e-152	-0.693561	NFKB1	CM	CM_NASH_NAFLD
120	4.97283e-153	-0.486721	0.232	0.561	9.16742e-149	-0.70219	IKZF1	CM	CM_NASH_NAFLD
121	5.45279e-138	-0.489908	0.51	0.794	1.00522e-133	-0.706788	STK17B	CM	CM_NASH_NAFLD
122	2.49509e-215	-0.490918	0.8	0.972	4.59971e-211	-0.708246	MT-ND1	CM	CM_NASH_NAFLD
123	2.67257e-147	-0.492701	0.193	0.507	4.92689e-143	-0.710817	ITK	CM	CM_NASH_NAFLD
124	2.67728e-224	-0.499212	0.07	0.399	4.93557e-220	-0.720211	NCK2	CM	CM_NASH_NAFLD
125	5.48491e-179	-0.501615	0.237	0.596	1.01114e-174	-0.723678	CMPK1	CM	CM_NASH_NAFLD
126	8.65499e-116	-0.510303	0.303	0.588	1.59555e-111	-0.736212	ARID5B	CM	CM_NASH_NAFLD
127	8.15673e-147	-0.511277	0.132	0.419	1.50369e-142	-0.737617	KLF3	CM	CM_NASH_NAFLD
128	6.28493e-145	-0.51447	0.232	0.552	1.15863e-140	-0.742223	SOCS3	CM	CM_NASH_NAFLD
129	4.22124e-194	-0.516316	0.241	0.616	7.78186e-190	-0.744887	ATP5D	CM	CM_NASH_NAFLD
130	3.82426e-100	-0.516336	0.125	0.356	7.05003e-96	-0.744916	EPSTI1	CM	CM_NASH_NAFLD
131	6.89319e-176	-0.518721	0.088	0.379	1.27076e-171	-0.748357	SIAH2	CM	CM_NASH_NAFLD
132	2.97625e-227	-0.520096	0.037	0.336	5.48672e-223	-0.75034	KLF9	CM	CM_NASH_NAFLD
133	1.6218e-148	-0.526071	0.363	0.683	2.98978e-144	-0.758961	HIST1H4C	CM	CM_NASH_NAFLD
134	4.45356e-124	-0.527405	0.262	0.555	8.21014e-120	-0.760884	REL	CM	CM_NASH_NAFLD
135	1.95777e-175	-0.528286	0.079	0.369	3.60915e-171	-0.762155	TMEM2	CM	CM_NASH_NAFLD
136	1.78224e-139	-0.529235	0.139	0.425	3.28557e-135	-0.763524	PRDM1	CM	CM_NASH_NAFLD
137	3.57239e-135	-0.530331	0.28	0.589	6.5857e-131	-0.765106	FAM107B	CM	CM_NASH_NAFLD
138	1.45067e-164	-0.537251	0.139	0.454	2.67432e-160	-0.775089	SYTL3	CM	CM_NASH_NAFLD
139	1.03388e-195	-0.53944	0.08	0.393	1.90596e-191	-0.778247	CDV3	CM	CM_NASH_NAFLD
140	1.85663e-195	-0.544844	0.378	0.75	3.42269e-191	-0.786044	MZT2B	CM	CM_NASH_NAFLD
141	7.41796e-160	-0.544877	0.518	0.83	1.3675e-155	-0.786091	ZFP36	CM	CM_NASH_NAFLD
142	2.77083e-171	-0.548136	0.41	0.761	5.10803e-167	-0.790794	DDIT4	CM	CM_NASH_NAFLD
143	3.5193e-119	-0.549516	0.597	0.83	6.48784e-115	-0.792784	NEAT1	CM	CM_NASH_NAFLD
144	1.25398e-191	-0.550428	0.692	0.94	2.31172e-187	-0.794099	SRGN	CM	CM_NASH_NAFLD
145	6.29888e-142	-0.55212	0.451	0.76	1.1612e-137	-0.796541	MCL1	CM	CM_NASH_NAFLD
146	7.3776e-149	-0.556687	0.122	0.406	1.36006e-144	-0.80313	SC5D	CM	CM_NASH_NAFLD
147	7.09413e-158	-0.558593	0.223	0.55	1.3078e-153	-0.80588	PDE4B	CM	CM_NASH_NAFLD
148	4.74998e-89	-0.559877	0.145	0.363	8.75658e-85	-0.807732	AREG	CM	CM_NASH_NAFLD
149	6.54367e-136	-0.570418	0.263	0.565	1.20633e-131	-0.822939	FAM177A1	CM	CM_NASH_NAFLD
150	4.51827e-134	-0.572611	0.273	0.576	8.32943e-130	-0.826103	CD55	CM	CM_NASH_NAFLD
151	0	-0.572618	0.998	0.998	0	-0.826113	TPT1	CM	CM_NASH_NAFLD
152	1.80896e-175	-0.582826	0.507	0.819	3.33483e-171	-0.84084	CYTIP	CM	CM_NASH_NAFLD
153	7.51048e-174	-0.582896	0.288	0.641	1.38456e-169	-0.840942	ADGRE5	CM	CM_NASH_NAFLD
154	2.05206e-113	-0.59685	0.09	0.308	3.78297e-109	-0.861073	GADD45A	CM	CM_NASH_NAFLD
155	1.14163e-186	-0.599466	0.069	0.361	2.10459e-182	-0.864846	IER5	CM	CM_NASH_NAFLD
156	1.09751e-117	-0.610413	0.507	0.759	2.02326e-113	-0.880639	BIRC3	CM	CM_NASH_NAFLD
157	1.52364e-196	-0.624311	0.215	0.581	2.80884e-192	-0.90069	BCL2	CM	CM_NASH_NAFLD
158	3.38574e-230	-0.649029	0.24	0.64	6.2416e-226	-0.936351	SFPQ	CM	CM_NASH_NAFLD
159	8.29595e-81	-0.6496	0.308	0.528	1.52936e-76	-0.937174	MT2A	CM	CM_NASH_NAFLD
160	2.01498e-181	-0.652901	0.091	0.381	3.71462e-177	-0.941936	CEBPB	CM	CM_NASH_NAFLD
161	2.39572e-207	-0.667415	0.066	0.367	4.41651e-203	-0.962876	DUSP5	CM	CM_NASH_NAFLD
162	7.95908e-230	-0.674806	0.154	0.541	1.46726e-225	-0.973539	FKBP5	CM	CM_NASH_NAFLD
163	0	-0.701434	0.454	0.9	0	-1.01196	YBX1	CM	CM_NASH_NAFLD
164	1.83589e-303	-0.702568	0.61	0.963	3.38446e-299	-1.01359	CXCR4	CM	CM_NASH_NAFLD
165	4.62745e-194	-0.709251	0.63	0.892	8.5307e-190	-1.02323	KLF6	CM	CM_NASH_NAFLD
166	1.51744e-254	-0.74186	0.199	0.619	2.79739e-250	-1.07028	PTGER4	CM	CM_NASH_NAFLD
167	4.43843e-278	-0.742077	0.128	0.538	8.18224e-274	-1.07059	CNOT6L	CM	CM_NASH_NAFLD
168	0	-0.756372	0.843	0.986	0	-1.09121	MT-ATP6	CM	CM_NASH_NAFLD
169	5.33843e-184	-0.758807	0.157	0.494	9.84139e-180	-1.09473	CITED2	CM	CM_NASH_NAFLD
170	7.46784e-291	-0.764904	0.074	0.458	1.3767e-286	-1.10352	SOCS1	CM	CM_NASH_NAFLD
171	3.12703e-293	-0.771582	0.219	0.655	5.76467e-289	-1.11316	GNAS	CM	CM_NASH_NAFLD
172	1.05161e-263	-0.794897	0.096	0.473	1.93864e-259	-1.14679	H1FX	CM	CM_NASH_NAFLD
173	1.86674e-241	-0.820893	0.309	0.694	3.44133e-237	-1.1843	TOB1	CM	CM_NASH_NAFLD
174	0	-0.829309	0.155	0.627	0	-1.19644	SMAP2	CM	CM_NASH_NAFLD
175	0	-0.843001	0.114	0.576	0	-1.21619	UBALD2	CM	CM_NASH_NAFLD
176	7.81748e-286	-0.851294	0.39	0.836	1.44115e-281	-1.22816	DUSP1	CM	CM_NASH_NAFLD
177	0	-0.85743	0.272	0.752	0	-1.23701	ETS1	CM	CM_NASH_NAFLD
178	7.31007e-303	-0.862621	0.417	0.86	1.34761e-298	-1.2445	NFKBIA	CM	CM_NASH_NAFLD
179	6.56638e-103	-0.911602	0.214	0.458	1.21051e-98	-1.31516	RGS1	CM	CM_NASH_NAFLD
180	0	-0.933895	0.114	0.593	0	-1.34733	AIM1	CM	CM_NASH_NAFLD
181	0	-0.969279	0.34	0.858	0	-1.39837	TNFAIP3	CM	CM_NASH_NAFLD
182	0	-0.986732	0.675	0.976	0	-1.42355	TSC22D3	CM	CM_NASH_NAFLD
183	0	-1.05019	0.241	0.764	0	-1.51511	SMCHD1	CM	CM_NASH_NAFLD
184	0	-1.0521	0.322	0.754	0	-1.51786	ARL4C	CM	CM_NASH_NAFLD
185	0	-1.10366	0.298	0.9	0	-1.59224	PNRC1	CM	CM_NASH_NAFLD
186	0	-1.56642	0.395	0.864	0	-2.25987	JUND	CM	CM_NASH_NAFLD
187	0	-1.57381	0.384	0.968	0	-2.27052	ZFP36L2	CM	CM_NASH_NAFLD
188	0	-1.64986	0.601	0.997	0	-2.38025	BTG1	CM	CM_NASH_NAFLD
189	0	-1.79721	0.269	0.875	0	-2.59283	KLF2	CM	CM_NASH_NAFLD
190	3.39764e-31	2.22659	0.553	0.127	6.26355e-27	3.21229	HSPA1B	Treg	Treg_NASH_NAFLD
191	3.55722e-25	1.73357	0.621	0.231	6.55774e-21	2.50101	HSPA1A	Treg	Treg_NASH_NAFLD
192	4.00922e-10	0.770768	0.677	0.689	7.39099e-06	1.11198	DNAJB1	Treg	Treg_NASH_NAFLD
193	3.28667e-16	0.65161	0.963	0.962	6.05897e-12	0.940075	UBC	Treg	Treg_NASH_NAFLD
194	7.9828e-08	0.641386	0.699	0.599	0.00147163	0.925324	HSPE1	Treg	Treg_NASH_NAFLD
195	6.85026e-09	0.622707	0.534	0.321	0.000126285	0.898377	HLA-DRA	Treg	Treg_NASH_NAFLD
196	8.01279e-08	0.573074	0.893	0.896	0.00147716	0.826772	HSP90AA1	Treg	Treg_NASH_NAFLD
197	1.00344e-13	0.540874	0.876	0.783	1.84985e-09	0.780317	CD74	Treg	Treg_NASH_NAFLD
198	4.15347e-07	0.506816	0.416	0.231	0.00765692	0.731181	EEF1G	Treg	Treg_NASH_NAFLD
199	1.98041e-09	0.503596	0.638	0.439	3.65089e-05	0.726536	HLA-DPB1	Treg	Treg_NASH_NAFLD
200	1.35639e-10	0.495816	0.317	0.085	2.50051e-06	0.715312	HLA-DQA1	Treg	Treg_NASH_NAFLD
201	6.40498e-09	0.478334	0.233	0.052	0.000118076	0.690091	CST3	Treg	Treg_NASH_NAFLD
202	1.04095e-06	0.473472	0.298	0.25	0.0191899	0.683075	HSPH1	Treg	Treg_NASH_NAFLD
203	6.17272e-08	0.458477	0.396	0.231	0.00113794	0.661443	IL16	Treg	Treg_NASH_NAFLD
204	1.62578e-06	0.451502	0.629	0.458	0.0299712	0.65138	HLA-DRB1	Treg	Treg_NASH_NAFLD
205	1.11278e-14	0.447675	0.635	0.59	2.05142e-10	0.645859	MIF	Treg	Treg_NASH_NAFLD
206	6.29364e-13	0.440444	0.216	0.019	1.16023e-08	0.635427	S100A8	Treg	Treg_NASH_NAFLD
207	4.3798e-13	0.41305	0.152	0	8.07416e-09	0.595906	IGKC	Treg	Treg_NASH_NAFLD
208	5.84722e-16	0.410166	0.975	0.939	1.07793e-11	0.591744	RPL36A	Treg	Treg_NASH_NAFLD
209	6.77431e-11	0.408542	0.955	0.896	1.24884e-06	0.589401	FTL	Treg	Treg_NASH_NAFLD
210	4.80597e-07	0.400975	0.489	0.274	0.00885981	0.578484	GABARAP	Treg	Treg_NASH_NAFLD
211	1.46264e-10	0.396862	0.952	0.901	2.69638e-06	0.572551	HSPA8	Treg	Treg_NASH_NAFLD
212	5.13897e-09	0.391319	0.202	0.033	9.47369e-05	0.564554	S100A9	Treg	Treg_NASH_NAFLD
213	1.66404e-06	0.389379	0.421	0.278	0.0306765	0.561756	ROMO1	Treg	Treg_NASH_NAFLD
214	2.28163e-06	0.386996	0.424	0.392	0.0420618	0.558317	CACYBP	Treg	Treg_NASH_NAFLD
215	5.93713e-07	0.382489	0.57	0.448	0.0109451	0.551816	HNRNPM	Treg	Treg_NASH_NAFLD
216	2.5316e-06	0.378281	0.354	0.236	0.04667	0.545745	NAA38	Treg	Treg_NASH_NAFLD
217	1.55801e-06	0.377791	0.618	0.552	0.0287219	0.545038	DOK2	Treg	Treg_NASH_NAFLD
218	9.56654e-09	0.375705	0.683	0.627	0.000176359	0.542027	DYNLL1	Treg	Treg_NASH_NAFLD
219	1.07163e-15	0.373901	0.986	0.953	1.97554e-11	0.539425	RPL17	Treg	Treg_NASH_NAFLD
220	2.51463e-10	0.370964	1	1	4.63571e-06	0.535188	ACTB	Treg	Treg_NASH_NAFLD
221	5.08747e-14	0.370368	0.801	0.792	9.37875e-10	0.534328	NBEAL1	Treg	Treg_NASH_NAFLD
222	7.57574e-07	0.352725	0.615	0.495	0.0139659	0.508875	GPX4	Treg	Treg_NASH_NAFLD
223	1.32943e-11	0.351306	0.174	0.009	2.4508e-07	0.506827	TYROBP	Treg	Treg_NASH_NAFLD
224	2.09584e-07	-0.3482	0.244	0.472	0.00386368	-0.502346	SUN2	Treg	Treg_NASH_NAFLD
225	5.8352e-08	-0.350383	0.225	0.458	0.00107572	-0.505496	RAC1	Treg	Treg_NASH_NAFLD
226	8.92689e-10	-0.351326	0.042	0.217	1.64567e-05	-0.506856	KLF9	Treg	Treg_NASH_NAFLD
227	4.21521e-08	-0.351669	0.376	0.627	0.000777074	-0.507352	SLA	Treg	Treg_NASH_NAFLD
228	3.98702e-07	-0.352738	0.23	0.448	0.00735007	-0.508894	WNK1	Treg	Treg_NASH_NAFLD
229	4.94065e-09	-0.352952	0.062	0.245	9.10809e-05	-0.509202	N4BP1	Treg	Treg_NASH_NAFLD
230	4.11999e-08	-0.354031	0.744	0.882	0.00075952	-0.510758	ISG20	Treg	Treg_NASH_NAFLD
231	1.55972e-10	-0.354617	0.039	0.222	2.87534e-06	-0.511605	BCL2L11	Treg	Treg_NASH_NAFLD
232	1.16649e-07	-0.354916	0.098	0.283	0.00215043	-0.512036	DOCK10	Treg	Treg_NASH_NAFLD
233	4.27058e-08	-0.355605	0.079	0.255	0.000787281	-0.513029	DUSP16	Treg	Treg_NASH_NAFLD
234	8.60206e-09	-0.357013	0.079	0.259	0.000158579	-0.515061	AP3M2	Treg	Treg_NASH_NAFLD
235	4.50647e-09	-0.35835	0.34	0.604	8.30768e-05	-0.51699	MYH9	Treg	Treg_NASH_NAFLD
236	5.61793e-07	-0.359922	0.281	0.5	0.0103567	-0.519258	SYAP1	Treg	Treg_NASH_NAFLD
237	6.39408e-07	-0.361623	0.135	0.316	0.0117875	-0.521712	IRF2BP2	Treg	Treg_NASH_NAFLD
238	6.08629e-12	-0.362227	0.862	0.981	1.12201e-07	-0.522583	MT-CYB	Treg	Treg_NASH_NAFLD
239	1.13324e-08	-0.363713	0.079	0.269	0.000208912	-0.524727	ZBTB7A	Treg	Treg_NASH_NAFLD
240	6.48754e-09	-0.364209	0.028	0.175	0.000119598	-0.525442	RYBP	Treg	Treg_NASH_NAFLD
241	4.64228e-10	-0.364659	0.042	0.222	8.55804e-06	-0.526092	CCDC64	Treg	Treg_NASH_NAFLD
242	2.49042e-06	-0.36473	0.483	0.66	0.0459109	-0.526195	EML4	Treg	Treg_NASH_NAFLD
243	2.12673e-07	-0.36593	0.39	0.613	0.00392062	-0.527926	FYN	Treg	Treg_NASH_NAFLD
244	9.44071e-10	-0.366096	0.098	0.316	1.7404e-05	-0.528164	NFKB1	Treg	Treg_NASH_NAFLD
245	1.7197e-09	-0.366776	0.056	0.241	3.17026e-05	-0.529145	CSNK1G2	Treg	Treg_NASH_NAFLD
246	1.99657e-10	-0.368869	0.14	0.387	3.68068e-06	-0.532166	LPIN2	Treg	Treg_NASH_NAFLD
247	8.45116e-11	-0.370569	0.194	0.462	1.55797e-06	-0.534618	AC016831.7	Treg	Treg_NASH_NAFLD
248	5.79303e-09	-0.371366	0.115	0.33	0.000106795	-0.535768	MALT1	Treg	Treg_NASH_NAFLD
249	1.70154e-09	-0.372756	0.087	0.288	3.13679e-05	-0.537774	RAB21	Treg	Treg_NASH_NAFLD
250	1.41011e-09	-0.378827	0.152	0.392	2.59954e-05	-0.546531	C4orf48	Treg	Treg_NASH_NAFLD
251	5.88717e-10	-0.379221	0.132	0.368	1.0853e-05	-0.5471	PDCD2	Treg	Treg_NASH_NAFLD
252	6.86381e-09	-0.379883	0.435	0.693	0.000126534	-0.548055	JAK1	Treg	Treg_NASH_NAFLD
253	1.93069e-09	-0.382843	0.219	0.476	3.55923e-05	-0.552326	WASF2	Treg	Treg_NASH_NAFLD
254	2.89217e-10	-0.384036	0.503	0.764	5.33172e-06	-0.554047	FNBP1	Treg	Treg_NASH_NAFLD
255	6.51614e-07	-0.384516	0.107	0.269	0.0120125	-0.554739	MXD4	Treg	Treg_NASH_NAFLD
256	8.81067e-09	-0.384642	0.281	0.538	0.000162425	-0.554921	PIK3R1	Treg	Treg_NASH_NAFLD
257	1.95725e-07	-0.386283	0.233	0.458	0.00360819	-0.557288	TTC39C	Treg	Treg_NASH_NAFLD
258	1.1763e-09	-0.387149	0.242	0.505	2.1685e-05	-0.558538	PRDM1	Treg	Treg_NASH_NAFLD
259	1.22588e-06	-0.387158	0.157	0.335	0.0225992	-0.558551	LINC-PINT	Treg	Treg_NASH_NAFLD
260	1.03939e-08	-0.388768	0.492	0.736	0.000191611	-0.560874	PPP2R5C	Treg	Treg_NASH_NAFLD
261	1.26545e-10	-0.388979	0.163	0.42	2.33287e-06	-0.561178	BCL2	Treg	Treg_NASH_NAFLD
262	2.79316e-09	-0.38955	0.233	0.491	5.14919e-05	-0.562002	BTN3A2	Treg	Treg_NASH_NAFLD
263	6.70225e-10	-0.390629	0.124	0.349	1.23556e-05	-0.563559	USF2	Treg	Treg_NASH_NAFLD
264	1.08967e-08	-0.390927	0.579	0.802	0.00020088	-0.563988	AES	Treg	Treg_NASH_NAFLD
265	5.85921e-08	-0.391566	0.084	0.264	0.00108014	-0.56491	SLC4A7	Treg	Treg_NASH_NAFLD
266	1.1731e-08	-0.392828	0.379	0.627	0.00021626	-0.566731	SRRM2	Treg	Treg_NASH_NAFLD
267	2.57981e-08	-0.393017	0.331	0.585	0.000475587	-0.567004	RP11-138A9.1	Treg	Treg_NASH_NAFLD
268	8.00448e-12	-0.397796	0.07	0.292	1.47563e-07	-0.573898	GLRX5	Treg	Treg_NASH_NAFLD
269	1.36423e-10	-0.397851	0.216	0.491	2.51496e-06	-0.573977	FAM46C	Treg	Treg_NASH_NAFLD
270	5.35596e-10	-0.400443	0.171	0.425	9.87371e-06	-0.577717	YPEL3	Treg	Treg_NASH_NAFLD
271	1.95399e-12	-0.400513	0.087	0.335	3.60217e-08	-0.577818	ADRBK1	Treg	Treg_NASH_NAFLD
272	7.51121e-15	-0.407784	0.056	0.307	1.38469e-10	-0.588308	MBD2	Treg	Treg_NASH_NAFLD
273	1.6851e-07	-0.409435	0.197	0.41	0.00310647	-0.59069	IQGAP2	Treg	Treg_NASH_NAFLD
274	2.25238e-15	-0.410393	0.042	0.278	4.15226e-11	-0.592072	SRM	Treg	Treg_NASH_NAFLD
275	1.15722e-08	-0.410868	0.256	0.505	0.000213334	-0.592757	ADGRE5	Treg	Treg_NASH_NAFLD
276	5.9112e-07	-0.412392	0.18	0.363	0.0108973	-0.594956	RP11-51J9.5	Treg	Treg_NASH_NAFLD
277	5.00056e-08	-0.412407	0.185	0.401	0.000921853	-0.594978	CD55	Treg	Treg_NASH_NAFLD
278	1.18594e-07	-0.412679	0.494	0.726	0.00218627	-0.595371	SAMSN1	Treg	Treg_NASH_NAFLD
279	2.45128e-17	-0.413821	0.871	0.991	4.51894e-13	-0.597017	MT-CO2	Treg	Treg_NASH_NAFLD
280	6.07977e-07	-0.414762	0.045	0.184	0.0112081	-0.598376	IFI44L	Treg	Treg_NASH_NAFLD
281	2.82691e-09	-0.416203	0.126	0.349	5.21142e-05	-0.600454	FOSL2	Treg	Treg_NASH_NAFLD
282	1.59708e-11	-0.420531	0.067	0.283	2.94421e-07	-0.606699	URI1	Treg	Treg_NASH_NAFLD
283	2.0049e-08	-0.421554	0.287	0.533	0.000369603	-0.608174	STK17A	Treg	Treg_NASH_NAFLD
284	5.09264e-09	-0.422863	0.216	0.462	9.38828e-05	-0.610063	ITK	Treg	Treg_NASH_NAFLD
285	5.33335e-11	-0.42474	0.098	0.325	9.83203e-07	-0.61277	JOSD1	Treg	Treg_NASH_NAFLD
286	8.27368e-08	-0.424931	0.211	0.434	0.00152525	-0.613046	TYMP	Treg	Treg_NASH_NAFLD
287	3.95336e-08	-0.425794	0.197	0.425	0.000728801	-0.614291	MAF	Treg	Treg_NASH_NAFLD
288	1.52586e-07	-0.425852	0.183	0.382	0.00281291	-0.614374	PIM3	Treg	Treg_NASH_NAFLD
289	1.38866e-15	-0.426145	0.07	0.344	2.55999e-11	-0.614797	TAF10	Treg	Treg_NASH_NAFLD
290	8.53854e-12	-0.427741	0.191	0.476	1.57408e-07	-0.617101	ANKRD11	Treg	Treg_NASH_NAFLD
291	8.89814e-19	-0.429167	0.809	0.986	1.64037e-14	-0.619157	MT-ND3	Treg	Treg_NASH_NAFLD
292	3.13495e-11	-0.429407	0.154	0.42	5.77928e-07	-0.619503	GRK6	Treg	Treg_NASH_NAFLD
293	2.90013e-13	-0.429665	0.334	0.66	5.34639e-09	-0.619876	PTP4A2	Treg	Treg_NASH_NAFLD
294	1.44251e-09	-0.436056	0.191	0.443	2.65927e-05	-0.629097	SOCS3	Treg	Treg_NASH_NAFLD
295	9.36916e-11	-0.437014	0.146	0.396	1.7272e-06	-0.630478	ZFAND5	Treg	Treg_NASH_NAFLD
296	6.19842e-13	-0.441648	0.354	0.675	1.14268e-08	-0.637163	AKAP13	Treg	Treg_NASH_NAFLD
297	7.9262e-11	-0.442869	0.084	0.302	1.46119e-06	-0.638925	TMEM165	Treg	Treg_NASH_NAFLD
298	6.35727e-12	-0.4463	0.081	0.316	1.17196e-07	-0.643875	IER5	Treg	Treg_NASH_NAFLD
299	8.65431e-09	-0.447471	0.18	0.41	0.000159542	-0.645564	TMEM2	Treg	Treg_NASH_NAFLD
300	1.2265e-10	-0.447841	0.508	0.769	2.26105e-06	-0.646098	RNF213	Treg	Treg_NASH_NAFLD
301	1.0983e-13	-0.448071	0.239	0.561	2.02472e-09	-0.646429	FMNL1	Treg	Treg_NASH_NAFLD
302	5.41063e-12	-0.449044	0.037	0.222	9.9745e-08	-0.647833	NPDC1	Treg	Treg_NASH_NAFLD
303	2.68144e-13	-0.452552	0.098	0.358	4.94324e-09	-0.652895	HEBP2	Treg	Treg_NASH_NAFLD
304	5.67838e-11	-0.45375	0.258	0.533	1.04681e-06	-0.654623	TLN1	Treg	Treg_NASH_NAFLD
305	2.23295e-11	-0.456801	0.534	0.792	4.11644e-07	-0.659025	ELF1	Treg	Treg_NASH_NAFLD
306	3.28981e-08	-0.456952	0.475	0.703	0.000606477	-0.659242	HERPUD1	Treg	Treg_NASH_NAFLD
307	1.29541e-08	-0.457135	0.087	0.278	0.000238809	-0.659506	RP11-489E7.4	Treg	Treg_NASH_NAFLD
308	2.8544e-12	-0.461066	0.351	0.66	5.26209e-08	-0.665178	SBDS	Treg	Treg_NASH_NAFLD
309	4.4515e-14	-0.464838	0.236	0.561	8.20635e-10	-0.67062	KHDRBS1	Treg	Treg_NASH_NAFLD
310	4.26463e-09	-0.465721	0.287	0.538	7.86185e-05	-0.671893	FAM177A1	Treg	Treg_NASH_NAFLD
311	9.46132e-14	-0.475052	0.07	0.321	1.74419e-09	-0.685355	FAM89B	Treg	Treg_NASH_NAFLD
312	1.25356e-13	-0.475536	0.379	0.708	2.31094e-09	-0.686053	CREM	Treg	Treg_NASH_NAFLD
313	1.11154e-13	-0.475688	0.067	0.316	2.04912e-09	-0.686272	MDFIC	Treg	Treg_NASH_NAFLD
314	9.09063e-13	-0.476101	0.169	0.448	1.67586e-08	-0.686869	GSPT1	Treg	Treg_NASH_NAFLD
315	1.44661e-10	-0.476576	0.256	0.528	2.66683e-06	-0.687554	CCNH	Treg	Treg_NASH_NAFLD
316	3.8931e-12	-0.478961	0.132	0.401	7.17693e-08	-0.690995	SYTL3	Treg	Treg_NASH_NAFLD
317	4.14145e-09	-0.483337	0.228	0.453	7.63476e-05	-0.697307	RUNX3	Treg	Treg_NASH_NAFLD
318	7.81148e-19	-0.485845	0.871	0.986	1.44005e-14	-0.700925	MT-CO3	Treg	Treg_NASH_NAFLD
319	7.51697e-11	-0.485969	0.539	0.783	1.38575e-06	-0.701104	MCL1	Treg	Treg_NASH_NAFLD
320	3.55334e-14	-0.488721	0.121	0.406	6.55058e-10	-0.705076	SSBP4	Treg	Treg_NASH_NAFLD
321	6.62644e-13	-0.492283	0.11	0.377	1.22158e-08	-0.710215	SDF4	Treg	Treg_NASH_NAFLD
322	1.17462e-10	-0.492656	0.567	0.783	2.1654e-06	-0.710752	MT-ND5	Treg	Treg_NASH_NAFLD
323	2.40191e-11	-0.494201	0.506	0.764	4.42792e-07	-0.712981	ARID5B	Treg	Treg_NASH_NAFLD
324	1.51148e-17	-0.497432	0.823	0.976	2.78642e-13	-0.717642	MT-ND2	Treg	Treg_NASH_NAFLD
325	1.4178e-14	-0.503006	0.084	0.34	2.61371e-10	-0.725684	BRD7	Treg	Treg_NASH_NAFLD
326	1.45506e-17	-0.503428	0.992	1	2.6824e-13	-0.726293	TPT1	Treg	Treg_NASH_NAFLD
327	8.84401e-15	-0.504643	0.096	0.377	1.63039e-10	-0.728045	SIAH2	Treg	Treg_NASH_NAFLD
328	2.44807e-12	-0.505113	0.86	0.962	4.51302e-08	-0.728724	SRGN	Treg	Treg_NASH_NAFLD
329	3.0746e-16	-0.50517	0.067	0.335	5.66803e-12	-0.728807	SOCS1	Treg	Treg_NASH_NAFLD
330	9.79452e-14	-0.509187	0.09	0.34	1.80562e-09	-0.734601	RBM38	Treg	Treg_NASH_NAFLD
331	8.05655e-14	-0.514191	0.138	0.42	1.48523e-09	-0.741821	EFHD2	Treg	Treg_NASH_NAFLD
332	2.75972e-23	-0.51462	0.011	0.283	5.08754e-19	-0.74244	RNF187	Treg	Treg_NASH_NAFLD
333	3.14782e-15	-0.514682	0.09	0.363	5.803e-11	-0.74253	RASAL3	Treg	Treg_NASH_NAFLD
334	8.57417e-15	-0.515355	0.497	0.825	1.58065e-10	-0.7435	CD69	Treg	Treg_NASH_NAFLD
335	1.20176e-08	-0.516672	0.185	0.406	0.000221544	-0.7454	FRMD4B	Treg	Treg_NASH_NAFLD
336	1.24008e-10	-0.517199	0.143	0.377	2.2861e-06	-0.746161	KLF3	Treg	Treg_NASH_NAFLD
337	8.87042e-18	-0.520356	0.402	0.769	1.63526e-13	-0.750714	MZT2B	Treg	Treg_NASH_NAFLD
338	1.79339e-13	-0.524598	0.23	0.542	3.30611e-09	-0.756835	PDE4B	Treg	Treg_NASH_NAFLD
339	1.80095e-12	-0.526978	0.441	0.745	3.32006e-08	-0.760269	DDIT4	Treg	Treg_NASH_NAFLD
340	1.57175e-24	-0.530163	0.913	0.995	2.89753e-20	-0.764863	MT-CO1	Treg	Treg_NASH_NAFLD
341	6.86807e-17	-0.531185	0.101	0.41	1.26613e-12	-0.766338	RNPEPL1	Treg	Treg_NASH_NAFLD
342	2.15028e-12	-0.535386	0.287	0.59	3.96404e-08	-0.772399	EPSTI1	Treg	Treg_NASH_NAFLD
343	8.54064e-10	-0.537006	0.222	0.476	1.57447e-05	-0.774736	RNF19A	Treg	Treg_NASH_NAFLD
344	3.29596e-14	-0.551957	0.348	0.67	6.07611e-10	-0.796305	TGFB1	Treg	Treg_NASH_NAFLD
345	1.09081e-16	-0.558676	0.14	0.458	2.01091e-12	-0.806	ABHD17A	Treg	Treg_NASH_NAFLD
346	2.82969e-19	-0.5602	0.247	0.632	5.21653e-15	-0.808198	GNAI2	Treg	Treg_NASH_NAFLD
347	2.02588e-16	-0.564408	0.284	0.632	3.73471e-12	-0.814269	SFPQ	Treg	Treg_NASH_NAFLD
348	5.40944e-17	-0.564686	0.312	0.679	9.9723e-13	-0.81467	REL	Treg	Treg_NASH_NAFLD
349	2.93323e-17	-0.567938	0.278	0.646	5.40741e-13	-0.819361	ATP5D	Treg	Treg_NASH_NAFLD
350	1.32329e-17	-0.567975	0.23	0.594	2.43948e-13	-0.819415	CMPK1	Treg	Treg_NASH_NAFLD
351	8.78318e-12	-0.568433	0.548	0.807	1.61918e-07	-0.820076	ZFP36	Treg	Treg_NASH_NAFLD
352	5.43305e-23	-0.570951	0.059	0.396	1.00158e-18	-0.823707	CD81	Treg	Treg_NASH_NAFLD
353	1.16843e-18	-0.571383	0.076	0.377	2.15399e-14	-0.824332	MAP2K2	Treg	Treg_NASH_NAFLD
354	6.84206e-15	-0.573921	0.329	0.646	1.26133e-10	-0.827992	FAM107B	Treg	Treg_NASH_NAFLD
355	1.03002e-12	-0.58025	0.093	0.307	1.89884e-08	-0.837123	CEBPB	Treg	Treg_NASH_NAFLD
356	1.53906e-09	-0.583936	0.334	0.561	2.83726e-05	-0.842442	TOB1	Treg	Treg_NASH_NAFLD
357	2.22536e-13	-0.584146	0.09	0.349	4.10245e-09	-0.842744	NFKBIZ	Treg	Treg_NASH_NAFLD
358	2.31332e-10	-0.602786	0.719	0.858	4.2646e-06	-0.869637	NEAT1	Treg	Treg_NASH_NAFLD
359	1.24389e-13	-0.618639	0.635	0.844	2.29311e-09	-0.892508	KLF6	Treg	Treg_NASH_NAFLD
360	9.72707e-08	-0.63132	0.264	0.472	0.00179319	-0.910802	PMAIP1	Treg	Treg_NASH_NAFLD
361	4.66665e-26	-0.639435	0.728	0.967	8.60296e-22	-0.92251	MT-ND1	Treg	Treg_NASH_NAFLD
362	4.12331e-22	-0.640938	0.514	0.858	7.60132e-18	-0.924678	CYTIP	Treg	Treg_NASH_NAFLD
363	3.9835e-21	-0.646571	0.129	0.505	7.34358e-17	-0.932805	NCK2	Treg	Treg_NASH_NAFLD
364	1.35423e-23	-0.664467	0.112	0.5	2.49652e-19	-0.958623	CDV3	Treg	Treg_NASH_NAFLD
365	4.06934e-23	-0.684121	0.199	0.599	7.50182e-19	-0.986978	SRSF9	Treg	Treg_NASH_NAFLD
366	6.47729e-32	-0.691917	0.865	0.986	1.19409e-27	-0.998226	MT-ATP6	Treg	Treg_NASH_NAFLD
367	2.04276e-11	-0.712284	0.163	0.41	3.76583e-07	-1.02761	CITED2	Treg	Treg_NASH_NAFLD
368	1.99795e-17	-0.729365	0.197	0.505	3.68322e-13	-1.05225	PTGER4	Treg	Treg_NASH_NAFLD
369	2.69537e-21	-0.733851	0.112	0.467	4.96891e-17	-1.05872	AIM1	Treg	Treg_NASH_NAFLD
370	1.10858e-35	-0.743004	0.542	0.934	2.04366e-31	-1.07193	YBX1	Treg	Treg_NASH_NAFLD
371	1.72397e-25	-0.776715	0.537	0.925	3.17813e-21	-1.12056	CXCR4	Treg	Treg_NASH_NAFLD
372	1.7297e-21	-0.780909	0.39	0.708	3.1887e-17	-1.12661	ARL4C	Treg	Treg_NASH_NAFLD
373	1.7204e-26	-0.786911	0.146	0.547	3.17155e-22	-1.13527	CNOT6L	Treg	Treg_NASH_NAFLD
374	4.22578e-29	-0.787364	0.27	0.722	7.79022e-25	-1.13593	SMAP2	Treg	Treg_NASH_NAFLD
375	1.06122e-20	-0.789421	0.478	0.835	1.95635e-16	-1.13889	NFKBIA	Treg	Treg_NASH_NAFLD
376	1.36849e-27	-0.793119	0.419	0.844	2.5228e-23	-1.14423	COTL1	Treg	Treg_NASH_NAFLD
377	4.51109e-18	-0.801286	0.438	0.783	8.31619e-14	-1.15601	MT2A	Treg	Treg_NASH_NAFLD
378	1.75261e-26	-0.805131	0.351	0.774	3.23094e-22	-1.16156	ETS1	Treg	Treg_NASH_NAFLD
379	1.23537e-26	-0.813424	0.27	0.698	2.27741e-22	-1.17352	GNAS	Treg	Treg_NASH_NAFLD
380	9.50745e-30	-0.833781	0.115	0.533	1.7527e-25	-1.20289	UBALD2	Treg	Treg_NASH_NAFLD
381	8.80465e-27	-0.856835	0.14	0.561	1.62314e-22	-1.23615	FKBP5	Treg	Treg_NASH_NAFLD
382	6.01236e-21	-0.875418	0.239	0.642	1.10838e-16	-1.26296	DUSP2	Treg	Treg_NASH_NAFLD
383	2.29925e-29	-0.912008	0.07	0.458	4.23867e-25	-1.31575	DUSP5	Treg	Treg_NASH_NAFLD
384	1.24718e-35	-0.915196	0.694	0.972	2.29917e-31	-1.32035	TSC22D3	Treg	Treg_NASH_NAFLD
385	2.59542e-27	-0.917564	0.357	0.816	4.78465e-23	-1.32376	DUSP1	Treg	Treg_NASH_NAFLD
386	2.7934e-45	-0.926631	0.309	0.887	5.14964e-41	-1.33685	PNRC1	Treg	Treg_NASH_NAFLD
387	4.40695e-15	-0.951131	0.452	0.745	8.1242e-11	-1.37219	RGS1	Treg	Treg_NASH_NAFLD
388	3.72867e-32	-1.00796	0.326	0.755	6.8738e-28	-1.45418	SMCHD1	Treg	Treg_NASH_NAFLD
389	1.03903e-26	-1.01416	0.492	0.792	1.91545e-22	-1.46313	IL7R	Treg	Treg_NASH_NAFLD
390	3.87993e-32	-1.05791	0.087	0.5	7.15266e-28	-1.52624	H1FX	Treg	Treg_NASH_NAFLD
391	3.4723e-39	-1.08668	0.379	0.835	6.40118e-35	-1.56775	TNFAIP3	Treg	Treg_NASH_NAFLD
392	1.25874e-44	-1.41255	0.399	0.84	2.32049e-40	-2.03788	JUND	Treg	Treg_NASH_NAFLD
393	2.90294e-79	-1.42638	0.607	0.995	5.35156e-75	-2.05784	BTG1	Treg	Treg_NASH_NAFLD
394	4.35394e-58	-1.45619	0.388	0.929	8.02649e-54	-2.10084	ZFP36L2	Treg	Treg_NASH_NAFLD
395	1.51542e-62	-1.7276	0.244	0.778	2.79368e-58	-2.4924	KLF2	Treg	Treg_NASH_NAFLD
396	4.76492e-44	3.05448	0.554	0.089	8.78414e-40	4.40668	HSPA1B	Tr1	Tr1_NASH_NAFLD
397	1.64192e-32	2.38498	0.594	0.202	3.02688e-28	3.4408	HSPA1A	Tr1	Tr1_NASH_NAFLD
398	7.37379e-14	2.15942	0.247	0.038	1.35936e-09	3.11538	HSPA6	Tr1	Tr1_NASH_NAFLD
399	7.53702e-12	0.99599	0.409	0.221	1.38945e-07	1.43691	CMC1	Tr1	Tr1_NASH_NAFLD
400	7.84111e-15	0.973684	0.764	0.634	1.44551e-10	1.40473	DNAJB1	Tr1	Tr1_NASH_NAFLD
401	1.23103e-10	0.859187	0.562	0.296	2.26941e-06	1.23954	NKG7	Tr1	Tr1_NASH_NAFLD
402	4.2003e-13	0.855271	0.432	0.164	7.74325e-09	1.2339	HSPB1	Tr1	Tr1_NASH_NAFLD
403	8.56227e-12	0.789555	0.443	0.221	1.57845e-07	1.13909	HLA-DRA	Tr1	Tr1_NASH_NAFLD
404	1.611e-09	0.752599	0.659	0.512	2.96988e-05	1.08577	HSPE1	Tr1	Tr1_NASH_NAFLD
405	2.30104e-08	0.731761	0.347	0.164	0.000424196	1.05571	HSPH1	Tr1	Tr1_NASH_NAFLD
406	4.47183e-07	0.701917	0.872	0.878	0.00824382	1.01265	HSP90AA1	Tr1	Tr1_NASH_NAFLD
407	1.08913e-16	0.688257	0.952	0.962	2.00781e-12	0.992945	UBC	Tr1	Tr1_NASH_NAFLD
408	1.71259e-14	0.68506	0.25	0.023	3.15715e-10	0.988333	CST3	Tr1	Tr1_NASH_NAFLD
409	4.24028e-09	0.605863	0.341	0.146	7.81697e-05	0.874075	CXCR3	Tr1	Tr1_NASH_NAFLD
410	9.55227e-16	0.600215	0.855	0.765	1.76096e-11	0.865927	S100A4	Tr1	Tr1_NASH_NAFLD
411	4.30135e-08	0.598885	0.753	0.671	0.000792954	0.864008	HSP90AB1	Tr1	Tr1_NASH_NAFLD
412	1.67027e-36	0.592182	1	0.995	3.07915e-32	0.854338	ACTB	Tr1	Tr1_NASH_NAFLD
413	5.20019e-16	0.568222	0.878	0.793	9.58656e-12	0.819771	CD52	Tr1	Tr1_NASH_NAFLD
414	6.39285e-08	0.543308	0.543	0.343	0.00117852	0.783828	GIMAP4	Tr1	Tr1_NASH_NAFLD
415	5.64947e-28	0.515876	0.989	0.981	1.04148e-23	0.744252	PFN1	Tr1	Tr1_NASH_NAFLD
416	9.97761e-08	0.463376	0.605	0.502	0.00183937	0.66851	CKLF	Tr1	Tr1_NASH_NAFLD
417	3.109e-11	0.461354	0.702	0.648	5.73144e-07	0.665593	LTB	Tr1	Tr1_NASH_NAFLD
418	3.17835e-08	0.454002	0.605	0.455	0.000585929	0.654986	DAD1	Tr1	Tr1_NASH_NAFLD
419	1.30286e-14	0.443397	0.96	0.92	2.40181e-10	0.639687	TRAC	Tr1	Tr1_NASH_NAFLD
420	3.18146e-10	0.435018	0.162	0.009	5.86503e-06	0.627598	LYZ	Tr1	Tr1_NASH_NAFLD
421	6.20113e-10	0.414747	0.176	0.019	1.14318e-05	0.598353	TIMP1	Tr1	Tr1_NASH_NAFLD
422	5.23987e-08	0.410865	0.795	0.7	0.000965969	0.592752	CD74	Tr1	Tr1_NASH_NAFLD
423	3.93869e-09	0.404544	0.159	0.014	7.26098e-05	0.583634	S100A8	Tr1	Tr1_NASH_NAFLD
424	1.20456e-15	0.395722	0.892	0.864	2.22061e-11	0.570906	SH3BGRL3	Tr1	Tr1_NASH_NAFLD
425	4.92666e-09	0.39568	0.17	0.019	9.0823e-05	0.570846	S100A9	Tr1	Tr1_NASH_NAFLD
426	1.32603e-09	0.386196	0.957	0.906	2.44453e-05	0.557164	GZMK	Tr1	Tr1_NASH_NAFLD
427	1.35606e-07	0.37651	0.111	0.005	0.00249989	0.54319	IGKC	Tr1	Tr1_NASH_NAFLD
428	5.34279e-08	0.373934	0.145	0.014	0.000984943	0.539473	TYROBP	Tr1	Tr1_NASH_NAFLD
429	4.12181e-07	0.370312	0.526	0.418	0.00759856	0.534248	VAMP8	Tr1	Tr1_NASH_NAFLD
430	1.92575e-07	0.368655	0.713	0.624	0.00355011	0.531856	LCK	Tr1	Tr1_NASH_NAFLD
431	8.34112e-07	0.359188	0.759	0.624	0.0153769	0.518199	ITGB2	Tr1	Tr1_NASH_NAFLD
432	5.94689e-14	0.357032	0.983	0.953	1.09631e-09	0.515089	RPL36A	Tr1	Tr1_NASH_NAFLD
433	6.73673e-16	0.356597	0.997	1	1.24192e-11	0.514461	TMSB10	Tr1	Tr1_NASH_NAFLD
434	1.47352e-06	-0.347833	0.04	0.169	0.0271644	-0.501817	NCOA1	Tr1	Tr1_NASH_NAFLD
435	2.4392e-06	-0.348721	0.06	0.202	0.0449667	-0.503098	RNPEPL1	Tr1	Tr1_NASH_NAFLD
436	2.71417e-12	-0.353242	0.364	0.667	5.00357e-08	-0.509621	CREM	Tr1	Tr1_NASH_NAFLD
437	9.73315e-09	-0.353639	0.04	0.197	0.000179431	-0.510194	MBD2	Tr1	Tr1_NASH_NAFLD
438	4.40223e-07	-0.354544	0.145	0.338	0.00811551	-0.511499	RSBN1	Tr1	Tr1_NASH_NAFLD
439	4.40843e-07	-0.355638	0.071	0.23	0.00812694	-0.513077	ADRBK1	Tr1	Tr1_NASH_NAFLD
440	2.35896e-10	-0.355821	0.017	0.164	4.34874e-06	-0.513342	SLC35D2	Tr1	Tr1_NASH_NAFLD
441	1.37443e-06	-0.356683	0.026	0.141	0.0253376	-0.514584	IL6ST	Tr1	Tr1_NASH_NAFLD
442	3.94289e-08	-0.358114	0.043	0.197	0.000726871	-0.51665	NEK7	Tr1	Tr1_NASH_NAFLD
443	1.23213e-06	-0.359449	0.074	0.23	0.0227144	-0.518575	HNRNPL	Tr1	Tr1_NASH_NAFLD
444	3.07502e-10	-0.361601	0.037	0.211	5.6688e-06	-0.521681	CSNK1G2	Tr1	Tr1_NASH_NAFLD
445	3.7123e-09	-0.363085	0.054	0.23	6.84363e-05	-0.523822	FOXO1	Tr1	Tr1_NASH_NAFLD
446	1.02865e-06	-0.367016	0.048	0.188	0.0189631	-0.529492	PLEKHO1	Tr1	Tr1_NASH_NAFLD
447	2.22382e-06	-0.371048	0.145	0.329	0.0409962	-0.53531	ITK	Tr1	Tr1_NASH_NAFLD
448	2.24161e-06	-0.377078	0.227	0.432	0.041324	-0.544008	EPC1	Tr1	Tr1_NASH_NAFLD
449	4.18381e-07	-0.378804	0.196	0.408	0.00771286	-0.546499	BTN3A2	Tr1	Tr1_NASH_NAFLD
450	1.02863e-10	-0.381186	0.818	0.962	1.89628e-06	-0.549935	MT-ND1	Tr1	Tr1_NASH_NAFLD
451	3.65158e-12	-0.38128	0.369	0.671	6.7317e-08	-0.550071	NFKBIA	Tr1	Tr1_NASH_NAFLD
452	9.06667e-07	-0.38549	0.205	0.399	0.0167144	-0.556145	FMNL1	Tr1	Tr1_NASH_NAFLD
453	2.51392e-06	-0.391549	0.332	0.549	0.0463441	-0.564886	IKZF3	Tr1	Tr1_NASH_NAFLD
454	3.35144e-08	-0.392154	0.42	0.671	0.000617838	-0.565758	ARID4B	Tr1	Tr1_NASH_NAFLD
455	2.21907e-07	-0.393932	0.466	0.695	0.00409086	-0.568323	STK17B	Tr1	Tr1_NASH_NAFLD
456	1.35435e-06	-0.394654	0.205	0.408	0.0249674	-0.569366	RNF125	Tr1	Tr1_NASH_NAFLD
457	2.78054e-08	-0.395332	0.043	0.197	0.000512593	-0.570344	TRAPPC10	Tr1	Tr1_NASH_NAFLD
458	3.07895e-09	-0.398293	0.639	0.836	5.67605e-05	-0.574615	SRSF5	Tr1	Tr1_NASH_NAFLD
459	1.98733e-07	-0.402116	0.156	0.362	0.00366365	-0.58013	KHDRBS1	Tr1	Tr1_NASH_NAFLD
460	3.35665e-08	-0.404353	0.028	0.169	0.000618799	-0.583358	GFOD1	Tr1	Tr1_NASH_NAFLD
461	4.37119e-07	-0.409604	0.077	0.239	0.00805828	-0.590934	PPP4R3A	Tr1	Tr1_NASH_NAFLD
462	7.36449e-07	-0.41041	0.122	0.296	0.0135764	-0.592096	SSBP4	Tr1	Tr1_NASH_NAFLD
463	5.49392e-10	-0.41879	0.037	0.207	1.0128e-05	-0.604186	BRD7	Tr1	Tr1_NASH_NAFLD
464	5.3682e-07	-0.422361	0.273	0.488	0.00989628	-0.609338	SRRM2	Tr1	Tr1_NASH_NAFLD
465	4.98922e-07	-0.422383	0.099	0.272	0.00919762	-0.609371	OSBPL8	Tr1	Tr1_NASH_NAFLD
466	4.46927e-07	-0.423602	0.057	0.202	0.00823909	-0.611129	BCL2L11	Tr1	Tr1_NASH_NAFLD
467	4.97828e-07	-0.424661	0.168	0.371	0.00917746	-0.612656	ZBTB38	Tr1	Tr1_NASH_NAFLD
468	7.62504e-09	-0.425292	0.031	0.183	0.000140568	-0.613567	KLF9	Tr1	Tr1_NASH_NAFLD
469	2.41657e-09	-0.425795	0.466	0.728	4.45495e-05	-0.614292	DDX24	Tr1	Tr1_NASH_NAFLD
470	2.68548e-07	-0.426583	0.091	0.268	0.00495068	-0.615429	IPCEF1	Tr1	Tr1_NASH_NAFLD
471	5.32777e-13	-0.427757	0.983	1	9.82175e-09	-0.617123	TPT1	Tr1	Tr1_NASH_NAFLD
472	2.32228e-07	-0.428362	0.287	0.516	0.00428112	-0.617995	SYNE2	Tr1	Tr1_NASH_NAFLD
473	1.02426e-06	-0.43051	0.21	0.418	0.0188822	-0.621095	IKZF1	Tr1	Tr1_NASH_NAFLD
474	1.9019e-15	-0.4306	0.915	0.991	3.50615e-11	-0.621225	MT-ND2	Tr1	Tr1_NASH_NAFLD
475	3.65257e-07	-0.430895	0.108	0.286	0.00673351	-0.62165	SC5D	Tr1	Tr1_NASH_NAFLD
476	6.70049e-08	-0.431616	0.162	0.371	0.00123523	-0.62269	RAC1	Tr1	Tr1_NASH_NAFLD
477	1.13575e-11	-0.434895	0.011	0.164	2.09375e-07	-0.627421	TNFSF9	Tr1	Tr1_NASH_NAFLD
478	5.95375e-07	-0.437419	0.162	0.357	0.0109757	-0.631063	FAM107B	Tr1	Tr1_NASH_NAFLD
479	1.5611e-07	-0.439892	0.202	0.418	0.00287788	-0.63463	SYAP1	Tr1	Tr1_NASH_NAFLD
480	2.26343e-06	-0.441086	0.142	0.296	0.0417264	-0.636352	ORAI1	Tr1	Tr1_NASH_NAFLD
481	1.28562e-07	-0.446112	0.122	0.319	0.00237005	-0.643603	CD84	Tr1	Tr1_NASH_NAFLD
482	4.52334e-08	-0.448126	0.5	0.728	0.000833878	-0.646509	SAMSN1	Tr1	Tr1_NASH_NAFLD
483	7.0824e-08	-0.450461	0.088	0.272	0.00130564	-0.649878	SPON2	Tr1	Tr1_NASH_NAFLD
484	2.20889e-10	-0.452885	0.702	0.897	4.0721e-06	-0.653375	SRSF7	Tr1	Tr1_NASH_NAFLD
485	1.35024e-08	-0.456619	0.054	0.221	0.000248918	-0.658762	RBMS1	Tr1	Tr1_NASH_NAFLD
486	6.81651e-12	-0.457765	0.04	0.239	1.25662e-07	-0.660415	URI1	Tr1	Tr1_NASH_NAFLD
487	3.67979e-10	-0.458876	0.048	0.235	6.7837e-06	-0.662019	PTEN	Tr1	Tr1_NASH_NAFLD
488	1.94112e-09	-0.459593	0.082	0.282	3.57846e-05	-0.663053	KLF13	Tr1	Tr1_NASH_NAFLD
489	1.13795e-06	-0.459927	0.153	0.329	0.0209781	-0.663534	SLC38A2	Tr1	Tr1_NASH_NAFLD
490	2.033e-07	-0.46189	0.134	0.282	0.00374783	-0.666366	ANKRD11	Tr1	Tr1_NASH_NAFLD
491	1.32067e-08	-0.465112	0.259	0.507	0.000243465	-0.671015	CFLAR	Tr1	Tr1_NASH_NAFLD
492	1.17002e-08	-0.466307	0.241	0.488	0.000215693	-0.672739	AKNA	Tr1	Tr1_NASH_NAFLD
493	7.86203e-08	-0.469496	0.148	0.347	0.00144937	-0.677339	BCL2	Tr1	Tr1_NASH_NAFLD
494	8.63642e-09	-0.47231	0.119	0.333	0.000159212	-0.681399	RASAL3	Tr1	Tr1_NASH_NAFLD
495	1.16779e-08	-0.475264	0.179	0.413	0.000215283	-0.685661	CDKN1B	Tr1	Tr1_NASH_NAFLD
496	1.15525e-08	-0.47641	0.097	0.277	0.00021297	-0.687315	ODC1	Tr1	Tr1_NASH_NAFLD
497	1.87536e-07	-0.477111	0.236	0.441	0.00345723	-0.688326	G3BP2	Tr1	Tr1_NASH_NAFLD
498	1.21711e-07	-0.479916	0.33	0.568	0.00224375	-0.692372	MT2A	Tr1	Tr1_NASH_NAFLD
499	1.83971e-09	-0.485391	0.378	0.638	3.3915e-05	-0.700271	AES	Tr1	Tr1_NASH_NAFLD
500	5.269e-10	-0.486026	0.159	0.408	9.7134e-06	-0.701188	CAST	Tr1	Tr1_NASH_NAFLD
501	3.64325e-10	-0.487964	0.151	0.399	6.71632e-06	-0.703984	TLN1	Tr1	Tr1_NASH_NAFLD
502	4.56739e-09	-0.489497	0.116	0.3	8.41999e-05	-0.706195	UBE2S	Tr1	Tr1_NASH_NAFLD
503	5.17899e-09	-0.490532	0.267	0.516	9.54747e-05	-0.707687	FAM46C	Tr1	Tr1_NASH_NAFLD
504	6.28518e-11	-0.491636	0.028	0.192	1.15867e-06	-0.70928	METRNL	Tr1	Tr1_NASH_NAFLD
505	1.63456e-06	-0.492058	0.088	0.239	0.0301331	-0.70989	GADD45A	Tr1	Tr1_NASH_NAFLD
506	1.40251e-06	-0.493446	0.23	0.413	0.0258553	-0.711892	BTG3	Tr1	Tr1_NASH_NAFLD
507	1.3701e-08	-0.501104	0.111	0.305	0.000252578	-0.72294	SIAH2	Tr1	Tr1_NASH_NAFLD
508	1.24629e-11	-0.502777	0.045	0.249	2.29754e-07	-0.725354	TRPS1	Tr1	Tr1_NASH_NAFLD
509	7.48773e-07	-0.507977	0.156	0.338	0.0138036	-0.732856	STAT1	Tr1	Tr1_NASH_NAFLD
510	1.67943e-10	-0.510072	0.261	0.54	3.09603e-06	-0.735878	ADGRE5	Tr1	Tr1_NASH_NAFLD
511	1.23927e-06	-0.512588	0.341	0.545	0.0228459	-0.739508	PIK3R1	Tr1	Tr1_NASH_NAFLD
512	1.14843e-12	-0.512737	0.028	0.216	2.11713e-08	-0.739723	NAB1	Tr1	Tr1_NASH_NAFLD
513	4.17878e-09	-0.51452	0.145	0.352	7.70359e-05	-0.742295	NSMCE3	Tr1	Tr1_NASH_NAFLD
514	3.50767e-10	-0.519291	0.105	0.333	6.46639e-06	-0.749179	TBC1D4	Tr1	Tr1_NASH_NAFLD
515	4.25781e-10	-0.519762	0.341	0.615	7.84928e-06	-0.749858	ARF6	Tr1	Tr1_NASH_NAFLD
516	7.37686e-13	-0.525241	0.304	0.62	1.35992e-08	-0.757763	SBDS	Tr1	Tr1_NASH_NAFLD
517	5.87509e-08	-0.527283	0.153	0.338	0.00108307	-0.760709	RP11-51J9.5	Tr1	Tr1_NASH_NAFLD
518	1.14706e-12	-0.52958	0.315	0.624	2.1146e-08	-0.764023	PTP4A2	Tr1	Tr1_NASH_NAFLD
519	2.60396e-12	-0.532103	0.295	0.606	4.80039e-08	-0.767663	KIAA1551	Tr1	Tr1_NASH_NAFLD
520	1.40175e-09	-0.533991	0.233	0.488	2.58413e-05	-0.770386	CCNH	Tr1	Tr1_NASH_NAFLD
521	5.48403e-07	-0.535499	0.239	0.437	0.0101098	-0.772562	TSPYL2	Tr1	Tr1_NASH_NAFLD
522	2.2206e-10	-0.538468	0.401	0.667	4.09368e-06	-0.776846	CYTIP	Tr1	Tr1_NASH_NAFLD
523	6.19258e-13	-0.539741	0.548	0.836	1.1416e-08	-0.778682	CD69	Tr1	Tr1_NASH_NAFLD
524	5.04376e-16	-0.540681	0.861	0.958	9.29817e-12	-0.780038	MT-ATP6	Tr1	Tr1_NASH_NAFLD
525	7.96566e-11	-0.544505	0.142	0.39	1.46847e-06	-0.785554	IQGAP2	Tr1	Tr1_NASH_NAFLD
526	1.22992e-10	-0.554136	0.256	0.535	2.26735e-06	-0.79945	SLA	Tr1	Tr1_NASH_NAFLD
527	4.60632e-10	-0.554777	0.128	0.343	8.49175e-06	-0.800374	RCAN3	Tr1	Tr1_NASH_NAFLD
528	2.93429e-10	-0.559572	0.264	0.531	5.40936e-06	-0.807291	RNF19A	Tr1	Tr1_NASH_NAFLD
529	1.69773e-11	-0.561039	0.06	0.244	3.12977e-07	-0.809408	SOCS1	Tr1	Tr1_NASH_NAFLD
530	8.67976e-13	-0.562762	0.426	0.709	1.60011e-08	-0.811894	FYN	Tr1	Tr1_NASH_NAFLD
531	5.72813e-15	-0.563026	0.369	0.714	1.05598e-10	-0.812274	COTL1	Tr1	Tr1_NASH_NAFLD
532	2.56907e-23	-0.565616	0.852	0.991	4.73608e-19	-0.816011	SRGN	Tr1	Tr1_NASH_NAFLD
533	6.58353e-15	-0.566584	0.332	0.671	1.21367e-10	-0.817408	MZT2B	Tr1	Tr1_NASH_NAFLD
534	6.67287e-09	-0.568203	0.381	0.615	0.000123014	-0.819744	HERPUD1	Tr1	Tr1_NASH_NAFLD
535	4.43784e-13	-0.573593	0.202	0.498	8.18115e-09	-0.82752	WNK1	Tr1	Tr1_NASH_NAFLD
536	4.94502e-15	-0.582948	0.17	0.493	9.11615e-11	-0.841017	GNAI2	Tr1	Tr1_NASH_NAFLD
537	3.27454e-09	-0.583217	0.19	0.394	6.03661e-05	-0.841404	VPS37B	Tr1	Tr1_NASH_NAFLD
538	2.36133e-11	-0.586959	0.148	0.408	4.35311e-07	-0.846803	EPSTI1	Tr1	Tr1_NASH_NAFLD
539	2.15893e-13	-0.588666	0.293	0.606	3.97999e-09	-0.849265	PIK3IP1	Tr1	Tr1_NASH_NAFLD
540	1.78426e-15	-0.593425	0.051	0.305	3.28928e-11	-0.856132	CCDC64	Tr1	Tr1_NASH_NAFLD
541	3.26258e-13	-0.611331	0.196	0.474	6.01456e-09	-0.881964	SRSF9	Tr1	Tr1_NASH_NAFLD
542	1.09273e-19	-0.613968	0.034	0.315	2.01445e-15	-0.885769	MAP2K2	Tr1	Tr1_NASH_NAFLD
543	5.44985e-17	-0.615662	0.068	0.357	1.00468e-12	-0.888213	NCK2	Tr1	Tr1_NASH_NAFLD
544	7.40305e-12	-0.623602	0.25	0.531	1.36475e-07	-0.899668	MAF	Tr1	Tr1_NASH_NAFLD
545	2.74191e-15	-0.632012	0.043	0.286	5.0547e-11	-0.911801	CDV3	Tr1	Tr1_NASH_NAFLD
546	1.75181e-14	-0.636304	0.335	0.657	3.22945e-10	-0.917992	ARID5B	Tr1	Tr1_NASH_NAFLD
547	3.82589e-17	-0.637613	0.44	0.775	7.05302e-13	-0.919881	ELF1	Tr1	Tr1_NASH_NAFLD
548	9.57923e-19	-0.648172	0.369	0.746	1.76593e-14	-0.935114	YBX1	Tr1	Tr1_NASH_NAFLD
549	2.09812e-11	-0.667335	0.165	0.371	3.86789e-07	-0.962761	PTGER4	Tr1	Tr1_NASH_NAFLD
550	3.50699e-17	-0.670726	0.105	0.39	6.46514e-13	-0.967654	DNAJC1	Tr1	Tr1_NASH_NAFLD
551	2.55616e-16	-0.679514	0.043	0.282	4.71229e-12	-0.980332	IER5	Tr1	Tr1_NASH_NAFLD
552	5.76472e-14	-0.692414	0.185	0.493	1.06273e-09	-0.998942	PRDM1	Tr1	Tr1_NASH_NAFLD
553	1.28043e-18	-0.699337	0.068	0.376	2.36047e-14	-1.00893	UBALD2	Tr1	Tr1_NASH_NAFLD
554	6.99421e-12	-0.701586	0.287	0.516	1.28938e-07	-1.01218	HIST1H4C	Tr1	Tr1_NASH_NAFLD
555	3.97996e-19	-0.704885	0.511	0.803	7.33705e-15	-1.01693	ISG20	Tr1	Tr1_NASH_NAFLD
556	3.17683e-16	-0.710164	0.438	0.765	5.85648e-12	-1.02455	MCL1	Tr1	Tr1_NASH_NAFLD
557	2.04432e-14	-0.728909	0.634	0.84	3.76871e-10	-1.05159	CCL4	Tr1	Tr1_NASH_NAFLD
558	1.00331e-15	-0.729328	0.06	0.324	1.8496e-11	-1.0522	FKBP5	Tr1	Tr1_NASH_NAFLD
559	1.77697e-17	-0.732031	0.21	0.545	3.27584e-13	-1.0561	SFPQ	Tr1	Tr1_NASH_NAFLD
560	9.28722e-16	-0.740047	0.31	0.596	1.7121e-11	-1.06766	ATP1B3	Tr1	Tr1_NASH_NAFLD
561	4.83695e-18	-0.745419	0.06	0.343	8.91691e-14	-1.07541	AIM1	Tr1	Tr1_NASH_NAFLD
562	1.26867e-35	-0.75652	0.625	0.986	2.33879e-31	-1.09143	CXCR4	Tr1	Tr1_NASH_NAFLD
563	2.78741e-15	-0.760189	0.386	0.681	5.1386e-11	-1.09672	DDIT4	Tr1	Tr1_NASH_NAFLD
564	5.37321e-22	-0.767331	0.321	0.7	9.90552e-18	-1.10702	AKAP13	Tr1	Tr1_NASH_NAFLD
565	1.54939e-24	-0.772809	0.091	0.479	2.8563e-20	-1.11493	CD81	Tr1	Tr1_NASH_NAFLD
566	4.46205e-21	-0.790735	0.261	0.638	8.22578e-17	-1.14079	GNAS	Tr1	Tr1_NASH_NAFLD
567	2.86169e-21	-0.794434	0.227	0.601	5.27552e-17	-1.14613	SYTL3	Tr1	Tr1_NASH_NAFLD
568	6.60182e-08	-0.799568	0.139	0.343	0.00121704	-1.15353	IL10	Tr1	Tr1_NASH_NAFLD
569	3.48477e-17	-0.806159	0.082	0.366	6.42418e-13	-1.16304	RP11-489E7.4	Tr1	Tr1_NASH_NAFLD
570	1.01746e-22	-0.810082	0.537	0.859	1.87568e-18	-1.1687	ZFP36	Tr1	Tr1_NASH_NAFLD
571	2.26231e-16	-0.822219	0.145	0.441	4.17056e-12	-1.18621	CITED2	Tr1	Tr1_NASH_NAFLD
572	1.10202e-22	-0.825455	0.057	0.385	2.03157e-18	-1.19088	RBM38	Tr1	Tr1_NASH_NAFLD
573	2.03606e-25	-0.825561	0.585	0.915	3.75349e-21	-1.19103	KLF6	Tr1	Tr1_NASH_NAFLD
574	5.95053e-23	-0.848708	0.318	0.746	1.09698e-18	-1.22443	DUSP2	Tr1	Tr1_NASH_NAFLD
575	1.12955e-17	-0.856472	0.088	0.39	2.08232e-13	-1.23563	CEBPB	Tr1	Tr1_NASH_NAFLD
576	9.41221e-26	-0.87331	0.321	0.756	1.73514e-21	-1.25992	TNFAIP3	Tr1	Tr1_NASH_NAFLD
577	1.30259e-17	-0.879116	0.222	0.563	2.40133e-13	-1.2683	DUSP4	Tr1	Tr1_NASH_NAFLD
578	2.80651e-23	-0.910116	0.25	0.634	5.1738e-19	-1.31302	RUNX3	Tr1	Tr1_NASH_NAFLD
579	3.62686e-27	-0.923428	0.165	0.592	6.68612e-23	-1.33223	CNOT6L	Tr1	Tr1_NASH_NAFLD
580	1.33337e-26	-0.937781	0.392	0.826	2.45807e-22	-1.35293	DUSP1	Tr1	Tr1_NASH_NAFLD
581	1.61159e-20	-0.944945	0.074	0.385	2.97096e-16	-1.36327	H1FX	Tr1	Tr1_NASH_NAFLD
582	6.76006e-24	-0.947485	0.156	0.526	1.24622e-19	-1.36693	TMEM2	Tr1	Tr1_NASH_NAFLD
583	2.06472e-31	-0.948779	0.196	0.685	3.80631e-27	-1.3688	SMCHD1	Tr1	Tr1_NASH_NAFLD
584	4.41768e-34	-0.959411	0.267	0.756	8.14399e-30	-1.38414	ETS1	Tr1	Tr1_NASH_NAFLD
585	5.13464e-33	-1.02642	0.097	0.531	9.4657e-29	-1.48081	SMAP2	Tr1	Tr1_NASH_NAFLD
586	6.3034e-36	-1.05416	0.537	0.944	1.16203e-31	-1.52083	RGS1	Tr1	Tr1_NASH_NAFLD
587	1.07919e-16	-1.0663	0.111	0.38	1.98949e-12	-1.53835	KLF2	Tr1	Tr1_NASH_NAFLD
588	5.01735e-28	-1.0663	0.312	0.718	9.24948e-24	-1.53835	ARL4C	Tr1	Tr1_NASH_NAFLD
589	4.67323e-40	-1.08457	0.301	0.826	8.6151e-36	-1.56471	PNRC1	Tr1	Tr1_NASH_NAFLD
590	3.8227e-31	-1.15634	0.094	0.502	7.04715e-27	-1.66825	DUSP5	Tr1	Tr1_NASH_NAFLD
591	4.01747e-62	-1.33925	0.483	0.972	7.40621e-58	-1.93213	TSC22D3	Tr1	Tr1_NASH_NAFLD
592	1.57541e-42	-1.51038	0.415	0.793	2.90427e-38	-2.17902	JUND	Tr1	Tr1_NASH_NAFLD
593	7.58501e-96	-1.52251	0.645	1	1.3983e-91	-2.19652	BTG1	Tr1	Tr1_NASH_NAFLD
594	1.30594e-85	-1.77373	0.395	0.986	2.4075e-81	-2.55895	ZFP36L2	Tr1	Tr1_NASH_NAFLD
595	4.01318e-105	2.40262	0.538	0.162	7.39829e-101	3.46624	HSPA1B	Th1	Th1_NASH_NAFLD
596	2.02489e-38	1.92246	0.143	0.002	3.73289e-34	2.77353	IGKC	Th1	Th1_NASH_NAFLD
597	3.87585e-35	1.70384	0.239	0.053	7.14513e-31	2.45812	HSPA6	Th1	Th1_NASH_NAFLD
598	6.98749e-68	1.6333	0.528	0.229	1.28814e-63	2.35636	HSPA1A	Th1	Th1_NASH_NAFLD
599	3.12826e-58	0.946604	0.42	0.143	5.76695e-54	1.36566	HLA-DRA	Th1	Th1_NASH_NAFLD
600	2.86856e-64	0.842945	0.95	0.921	5.28818e-60	1.21611	UBC	Th1	Th1_NASH_NAFLD
601	7.25111e-26	0.776719	0.705	0.599	1.33674e-21	1.12057	DNAJB1	Th1	Th1_NASH_NAFLD
602	8.21282e-23	0.77019	0.447	0.308	1.51403e-18	1.11115	RGS2	Th1	Th1_NASH_NAFLD
603	1.30763e-43	0.698044	0.274	0.048	2.41062e-39	1.00706	TYROBP	Th1	Th1_NASH_NAFLD
604	4.36001e-28	0.685774	0.453	0.261	8.03768e-24	0.989363	HSPB1	Th1	Th1_NASH_NAFLD
605	3.16898e-23	0.602741	0.668	0.555	5.84202e-19	0.869571	HSPE1	Th1	Th1_NASH_NAFLD
606	8.65179e-18	0.583132	0.318	0.199	1.59496e-13	0.841282	HSPH1	Th1	Th1_NASH_NAFLD
607	1.54009e-16	0.562964	0.866	0.82	2.83916e-12	0.812185	HSP90AA1	Th1	Th1_NASH_NAFLD
608	5.31568e-43	0.554668	0.281	0.053	9.79946e-39	0.800216	CST3	Th1	Th1_NASH_NAFLD
609	3.33398e-89	0.534391	0.978	0.889	6.14619e-85	0.770964	PFN1	Th1	Th1_NASH_NAFLD
610	1.77581e-47	0.514475	0.722	0.613	3.27371e-43	0.74223	CD74	Th1	Th1_NASH_NAFLD
611	7.47405e-20	0.506593	0.321	0.143	1.37784e-15	0.730859	XCL1	Th1	Th1_NASH_NAFLD
612	6.948e-30	0.49122	0.685	0.507	1.28086e-25	0.708681	CRIP1	Th1	Th1_NASH_NAFLD
613	9.85005e-81	0.489679	0.995	0.979	1.81586e-76	0.706458	ACTB	Th1	Th1_NASH_NAFLD
614	6.11452e-26	0.468125	0.982	0.942	1.12721e-21	0.675362	FTH1	Th1	Th1_NASH_NAFLD
615	1.34694e-23	0.46408	0.389	0.205	2.48309e-19	0.669526	CORO1B	Th1	Th1_NASH_NAFLD
616	4.04449e-47	0.439495	0.945	0.829	7.45601e-43	0.634057	SH3BGRL3	Th1	Th1_NASH_NAFLD
617	1.66028e-35	0.435432	0.237	0.044	3.06072e-31	0.628195	S100A9	Th1	Th1_NASH_NAFLD
618	9.68905e-20	0.41828	0.382	0.222	1.78618e-15	0.603451	DOK2	Th1	Th1_NASH_NAFLD
619	6.31817e-17	0.415156	0.307	0.178	1.16475e-12	0.598944	NCF1	Th1	Th1_NASH_NAFLD
620	1.38421e-41	0.413042	0.186	0.012	2.5518e-37	0.595893	S100A8	Th1	Th1_NASH_NAFLD
621	6.55821e-52	0.401748	0.965	0.905	1.20901e-47	0.5796	CD52	Th1	Th1_NASH_NAFLD
622	3.50932e-14	0.401542	0.399	0.285	6.46943e-10	0.579303	CACYBP	Th1	Th1_NASH_NAFLD
623	1.27687e-13	0.395841	0.343	0.205	2.35391e-09	0.571078	GABARAP	Th1	Th1_NASH_NAFLD
624	1.63131e-37	0.392962	0.937	0.864	3.00732e-33	0.566924	FTL	Th1	Th1_NASH_NAFLD
625	3.57633e-32	0.392639	0.891	0.822	6.59296e-28	0.566458	UBB	Th1	Th1_NASH_NAFLD
626	1.41056e-49	0.390982	0.953	0.887	2.60037e-45	0.564067	TRAC	Th1	Th1_NASH_NAFLD
627	3.1502e-35	0.385978	0.847	0.746	5.8074e-31	0.556848	MYL12B	Th1	Th1_NASH_NAFLD
628	6.49406e-12	0.383288	0.785	0.722	1.19718e-07	0.552968	HSP90AB1	Th1	Th1_NASH_NAFLD
629	3.57925e-33	0.379403	0.756	0.772	6.59834e-29	0.547363	AC090498.1	Th1	Th1_NASH_NAFLD
630	7.79309e-25	0.369766	0.203	0.049	1.43666e-20	0.53346	LYZ	Th1	Th1_NASH_NAFLD
631	1.11031e-20	0.367372	0.639	0.523	2.04686e-16	0.530006	LSP1	Th1	Th1_NASH_NAFLD
632	3.28783e-15	0.364268	0.429	0.302	6.06111e-11	0.525528	NOSIP	Th1	Th1_NASH_NAFLD
633	8.68691e-36	0.36294	0.931	0.837	1.60143e-31	0.523611	PFDN5	Th1	Th1_NASH_NAFLD
634	2.44917e-48	0.358789	0.978	0.883	4.51505e-44	0.517624	RPL36A	Th1	Th1_NASH_NAFLD
635	6.21287e-20	0.357229	0.502	0.376	1.14534e-15	0.515372	ERH	Th1	Th1_NASH_NAFLD
636	5.25713e-21	0.355166	0.598	0.494	9.69151e-17	0.512396	MIF	Th1	Th1_NASH_NAFLD
637	1.80236e-14	0.355009	0.27	0.138	3.32266e-10	0.51217	PTPN6	Th1	Th1_NASH_NAFLD
638	3.98514e-16	0.354624	0.289	0.14	7.34661e-12	0.511615	IL16	Th1	Th1_NASH_NAFLD
639	3.41937e-14	-0.349614	0.287	0.45	6.30361e-10	-0.504387	EPC1	Th1	Th1_NASH_NAFLD
640	1.72316e-19	-0.350511	0.146	0.314	3.17664e-15	-0.505681	RAC1	Th1	Th1_NASH_NAFLD
641	1.85068e-14	-0.351372	0.154	0.295	3.41173e-10	-0.506922	ATF7IP	Th1	Th1_NASH_NAFLD
642	1.91691e-15	-0.352145	0.369	0.538	3.53382e-11	-0.508038	LRRFIP1	Th1	Th1_NASH_NAFLD
643	8.04637e-22	-0.353439	0.152	0.337	1.48335e-17	-0.509905	ABHD17A	Th1	Th1_NASH_NAFLD
644	1.84437e-08	-0.355522	0.287	0.394	0.00034001	-0.51291	RP11-347P5.1	Th1	Th1_NASH_NAFLD
645	4.48782e-11	-0.356841	0.151	0.255	8.2733e-07	-0.514813	ILF3-AS1	Th1	Th1_NASH_NAFLD
646	5.19518e-18	-0.356998	0.09	0.232	9.57731e-14	-0.51504	SLC4A7	Th1	Th1_NASH_NAFLD
647	3.1883e-23	-0.357495	0.038	0.171	5.87764e-19	-0.515756	SNTB2	Th1	Th1_NASH_NAFLD
648	1.99113e-40	-0.362678	0.986	0.932	3.67064e-36	-0.523233	TPT1	Th1	Th1_NASH_NAFLD
649	1.78927e-21	-0.366755	0.083	0.229	3.29852e-17	-0.529115	PBX4	Th1	Th1_NASH_NAFLD
650	5.35135e-18	-0.368769	0.073	0.205	9.86521e-14	-0.532021	RP11-796E2.4	Th1	Th1_NASH_NAFLD
651	1.23447e-10	-0.370435	0.123	0.223	2.27574e-06	-0.534425	AREG	Th1	Th1_NASH_NAFLD
652	8.66974e-38	-0.371701	0.047	0.241	1.59827e-33	-0.53625	MAP2K2	Th1	Th1_NASH_NAFLD
653	1.80584e-21	-0.372795	0.061	0.184	3.32906e-17	-0.53783	MAFF	Th1	Th1_NASH_NAFLD
654	2.29254e-52	-0.37422	0.937	0.995	4.2263e-48	-0.539885	MT-CO1	Th1	Th1_NASH_NAFLD
655	5.97967e-19	-0.374441	0.2	0.378	1.10235e-14	-0.540204	RCAN3	Th1	Th1_NASH_NAFLD
656	1.3184e-21	-0.374749	0.107	0.272	2.43047e-17	-0.540649	KLF13	Th1	Th1_NASH_NAFLD
657	7.46842e-20	-0.375225	0.095	0.248	1.3768e-15	-0.541335	HNRNPL	Th1	Th1_NASH_NAFLD
658	1.75579e-18	-0.375379	0.166	0.337	3.23679e-14	-0.541558	LPIN2	Th1	Th1_NASH_NAFLD
659	1.83321e-23	-0.376487	0.377	0.604	3.37951e-19	-0.543156	ARF6	Th1	Th1_NASH_NAFLD
660	1.11205e-20	-0.378745	0.37	0.569	2.05006e-16	-0.546414	MZT2B	Th1	Th1_NASH_NAFLD
661	7.30604e-22	-0.379593	0.252	0.458	1.34687e-17	-0.547636	CMPK1	Th1	Th1_NASH_NAFLD
662	6.32945e-18	-0.381	0.295	0.477	1.16683e-13	-0.549666	HIST1H4C	Th1	Th1_NASH_NAFLD
663	1.42498e-22	-0.381461	0.017	0.124	2.62695e-18	-0.550332	APOA1	Th1	Th1_NASH_NAFLD
664	3.35154e-24	-0.382497	0.075	0.24	6.17857e-20	-0.551826	IPCEF1	Th1	Th1_NASH_NAFLD
665	2.38299e-22	-0.384501	0.067	0.217	4.39304e-18	-0.554717	SPON2	Th1	Th1_NASH_NAFLD
666	8.39598e-19	-0.385293	0.094	0.23	1.5478e-14	-0.55586	TMEM165	Th1	Th1_NASH_NAFLD
667	1.15768e-18	-0.386076	0.066	0.197	2.13418e-14	-0.55699	IL6ST	Th1	Th1_NASH_NAFLD
668	5.10511e-09	-0.386553	0.157	0.265	9.41127e-05	-0.557679	IFI6	Th1	Th1_NASH_NAFLD
669	8.20845e-20	-0.387505	0.262	0.458	1.51323e-15	-0.559052	PARP8	Th1	Th1_NASH_NAFLD
670	1.68807e-20	-0.391043	0.148	0.322	3.11195e-16	-0.564155	IQGAP2	Th1	Th1_NASH_NAFLD
671	1.84393e-17	-0.396313	0.318	0.493	3.39929e-13	-0.571759	JAK1	Th1	Th1_NASH_NAFLD
672	6.78921e-20	-0.397233	0.35	0.549	1.25159e-15	-0.573086	SBDS	Th1	Th1_NASH_NAFLD
673	1.27131e-15	-0.397418	0.373	0.536	2.34366e-11	-0.573353	HERPUD1	Th1	Th1_NASH_NAFLD
674	2.42342e-22	-0.397685	0.386	0.603	4.46757e-18	-0.573738	CELF2	Th1	Th1_NASH_NAFLD
675	1.73035e-18	-0.399088	0.238	0.414	3.18991e-14	-0.575762	DYNLT1	Th1	Th1_NASH_NAFLD
676	3.05005e-23	-0.400276	0.479	0.691	5.62277e-19	-0.577476	ELF1	Th1	Th1_NASH_NAFLD
677	6.24727e-19	-0.400471	0.168	0.332	1.15169e-14	-0.577757	LINC-PINT	Th1	Th1_NASH_NAFLD
678	1.56619e-46	-0.405698	0.92	0.99	2.88727e-42	-0.585298	MT-ND2	Th1	Th1_NASH_NAFLD
679	1.85934e-21	-0.408714	0.464	0.675	3.42769e-17	-0.589649	SAMSN1	Th1	Th1_NASH_NAFLD
680	3.10291e-25	-0.410519	0.211	0.426	5.72021e-21	-0.592254	TLN1	Th1	Th1_NASH_NAFLD
681	4.85921e-19	-0.411389	0.23	0.413	8.95795e-15	-0.593509	SUN2	Th1	Th1_NASH_NAFLD
682	6.9955e-30	-0.413064	0.062	0.237	1.28962e-25	-0.595926	RBM38	Th1	Th1_NASH_NAFLD
683	7.73017e-21	-0.417945	0.094	0.242	1.42506e-16	-0.602967	NFKB1	Th1	Th1_NASH_NAFLD
684	7.63252e-21	-0.41839	0.144	0.32	1.40706e-16	-0.603609	KDM6B	Th1	Th1_NASH_NAFLD
685	2.41865e-28	-0.418421	0.268	0.511	4.45879e-24	-0.603654	ATP5D	Th1	Th1_NASH_NAFLD
686	5.16185e-37	-0.418892	0.044	0.233	9.51587e-33	-0.604333	KLF9	Th1	Th1_NASH_NAFLD
687	3.77708e-21	-0.42117	0.14	0.307	6.96304e-17	-0.60762	STT3B	Th1	Th1_NASH_NAFLD
688	4.42231e-25	-0.421346	0.071	0.234	8.15254e-21	-0.607874	STIM2	Th1	Th1_NASH_NAFLD
689	2.63908e-23	-0.421572	0.1	0.263	4.86514e-19	-0.608199	PFKFB3	Th1	Th1_NASH_NAFLD
690	3.18819e-23	-0.421587	0.483	0.691	5.87744e-19	-0.608222	DDIT4	Th1	Th1_NASH_NAFLD
691	1.0185e-23	-0.427687	0.645	0.78	1.8776e-19	-0.617022	MT-ND5	Th1	Th1_NASH_NAFLD
692	1.49714e-26	-0.430711	0.197	0.416	2.75999e-22	-0.621384	GNAI2	Th1	Th1_NASH_NAFLD
693	1.86625e-23	-0.431985	0.314	0.524	3.44043e-19	-0.623222	SRRM2	Th1	Th1_NASH_NAFLD
694	6.85531e-23	-0.432454	0.326	0.536	1.26378e-18	-0.623899	CCNH	Th1	Th1_NASH_NAFLD
695	5.03915e-25	-0.43462	0.125	0.313	9.28967e-21	-0.627024	CCDC88C	Th1	Th1_NASH_NAFLD
696	5.66891e-31	-0.435186	0.218	0.464	1.04506e-26	-0.62784	IKZF1	Th1	Th1_NASH_NAFLD
697	1.35572e-20	-0.435391	0.524	0.706	2.49928e-16	-0.628137	STK4	Th1	Th1_NASH_NAFLD
698	1.94248e-19	-0.446718	0.309	0.48	3.58096e-15	-0.644479	FAM177A1	Th1	Th1_NASH_NAFLD
699	9.71913e-19	-0.448194	0.245	0.415	1.79172e-14	-0.646607	TSPYL2	Th1	Th1_NASH_NAFLD
700	9.53797e-28	-0.454152	0.292	0.526	1.75832e-23	-0.655203	PTP4A2	Th1	Th1_NASH_NAFLD
701	1.82548e-20	-0.457515	0.469	0.64	3.36527e-16	-0.660055	RORA	Th1	Th1_NASH_NAFLD
702	1.14026e-19	-0.458884	0.183	0.359	2.10206e-15	-0.66203	SLFN5	Th1	Th1_NASH_NAFLD
703	4.64212e-26	-0.461291	0.11	0.282	8.55775e-22	-0.665502	RP11-489E7.4	Th1	Th1_NASH_NAFLD
704	2.41802e-28	-0.461716	0.455	0.684	4.45763e-24	-0.666115	PPP2R5C	Th1	Th1_NASH_NAFLD
705	5.60883e-25	-0.463007	0.431	0.632	1.03399e-20	-0.667979	FNBP1	Th1	Th1_NASH_NAFLD
706	3.61525e-27	-0.464462	0.322	0.562	6.66471e-23	-0.670077	COTL1	Th1	Th1_NASH_NAFLD
707	9.31416e-20	-0.464854	0.331	0.526	1.71706e-15	-0.670642	PIK3R1	Th1	Th1_NASH_NAFLD
708	1.21446e-27	-0.465781	0.232	0.467	2.23886e-23	-0.671979	IKZF3	Th1	Th1_NASH_NAFLD
709	2.3427e-13	-0.472143	0.243	0.376	4.31876e-09	-0.681159	GZMH	Th1	Th1_NASH_NAFLD
710	3.4287e-27	-0.472813	0.481	0.669	6.3208e-23	-0.682125	ISG20	Th1	Th1_NASH_NAFLD
711	6.05065e-17	-0.475735	0.178	0.13	1.11544e-12	-0.68634	GNLY	Th1	Th1_NASH_NAFLD
712	8.36733e-25	-0.47718	0.261	0.469	1.54252e-20	-0.688425	RUNX3	Th1	Th1_NASH_NAFLD
713	1.38523e-29	-0.479399	0.21	0.443	2.55367e-25	-0.691626	BCL2	Th1	Th1_NASH_NAFLD
714	6.52324e-39	-0.47958	0.094	0.32	1.20256e-34	-0.691888	CDV3	Th1	Th1_NASH_NAFLD
715	1.18493e-27	-0.481432	0.445	0.648	2.18441e-23	-0.694559	RNF213	Th1	Th1_NASH_NAFLD
716	1.80068e-46	-0.481592	0.045	0.266	3.31956e-42	-0.69479	URI1	Th1	Th1_NASH_NAFLD
717	2.92331e-29	-0.483586	0.229	0.457	5.38913e-25	-0.697667	FAM107B	Th1	Th1_NASH_NAFLD
718	2.46818e-22	-0.485002	0.283	0.49	4.5501e-18	-0.69971	KIAA1551	Th1	Th1_NASH_NAFLD
719	5.04033e-27	-0.488402	0.152	0.346	9.29186e-23	-0.704615	ZFAND5	Th1	Th1_NASH_NAFLD
720	9.06978e-28	-0.493111	0.257	0.471	1.67201e-23	-0.711408	TGFB1	Th1	Th1_NASH_NAFLD
721	3.35761e-36	-0.497198	0.1	0.31	6.18975e-32	-0.717305	DNAJC1	Th1	Th1_NASH_NAFLD
722	6.34349e-21	-0.497593	0.185	0.35	1.16942e-16	-0.717874	RP11-51J9.5	Th1	Th1_NASH_NAFLD
723	6.07179e-32	-0.500398	0.639	0.817	1.11933e-27	-0.721922	ID2	Th1	Th1_NASH_NAFLD
724	1.20266e-30	-0.504702	0.302	0.548	2.21711e-26	-0.728132	CFLAR	Th1	Th1_NASH_NAFLD
725	2.57584e-19	-0.505012	0.294	0.449	4.74856e-15	-0.728578	ATP1B3	Th1	Th1_NASH_NAFLD
726	5.85723e-28	-0.507189	0.196	0.393	1.07978e-23	-0.731718	BHLHE40	Th1	Th1_NASH_NAFLD
727	4.48253e-29	-0.512534	0.039	0.191	8.26354e-25	-0.739431	IFI44L	Th1	Th1_NASH_NAFLD
728	5.52024e-25	-0.515067	0.377	0.566	1.01766e-20	-0.743085	REL	Th1	Th1_NASH_NAFLD
729	6.19434e-28	-0.518048	0.207	0.42	1.14193e-23	-0.747385	AC016831.7	Th1	Th1_NASH_NAFLD
730	1.65916e-25	-0.519624	0.274	0.493	3.05865e-21	-0.749658	SLA	Th1	Th1_NASH_NAFLD
731	2.6478e-22	-0.519945	0.271	0.464	4.88123e-18	-0.750122	ARID5B	Th1	Th1_NASH_NAFLD
732	8.17587e-21	-0.525383	0.306	0.507	1.50722e-16	-0.757967	ITGB1	Th1	Th1_NASH_NAFLD
733	1.02486e-29	-0.525494	0.286	0.523	1.88932e-25	-0.758128	RP11-138A9.1	Th1	Th1_NASH_NAFLD
734	1.20765e-28	-0.531244	0.207	0.419	2.2263e-24	-0.766423	MAF	Th1	Th1_NASH_NAFLD
735	1.81977e-40	-0.535292	0.684	0.905	3.35475e-36	-0.772263	CD69	Th1	Th1_NASH_NAFLD
736	8.64381e-27	-0.53679	0.399	0.609	1.59349e-22	-0.774425	SYNE2	Th1	Th1_NASH_NAFLD
737	1.38717e-42	-0.540095	0.173	0.436	2.55725e-38	-0.779193	SRSF9	Th1	Th1_NASH_NAFLD
738	4.89415e-26	-0.545836	0.215	0.415	9.02236e-22	-0.787475	RNF19A	Th1	Th1_NASH_NAFLD
739	3.14817e-53	-0.546991	0.848	0.957	5.80366e-49	-0.789141	SRGN	Th1	Th1_NASH_NAFLD
740	2.51224e-23	-0.548281	0.268	0.475	4.63132e-19	-0.791002	RP11-138A9.2	Th1	Th1_NASH_NAFLD
741	2.45333e-31	-0.550318	0.286	0.527	4.52272e-27	-0.793941	AHNAK	Th1	Th1_NASH_NAFLD
742	1.42907e-33	-0.553806	0.179	0.406	2.63449e-29	-0.798974	GABPB1	Th1	Th1_NASH_NAFLD
743	3.47563e-68	-0.558871	0.867	0.956	6.40732e-64	-0.806281	MT-ATP6	Th1	Th1_NASH_NAFLD
744	5.539e-39	-0.560303	0.365	0.631	1.02111e-34	-0.808347	ADGRE5	Th1	Th1_NASH_NAFLD
745	6.48486e-36	-0.563862	0.263	0.529	1.19548e-31	-0.813481	SYTL3	Th1	Th1_NASH_NAFLD
746	6.34782e-23	-0.565237	0.197	0.368	1.17022e-18	-0.815465	TOB1	Th1	Th1_NASH_NAFLD
747	2.77092e-36	-0.577216	0.172	0.418	5.1082e-32	-0.832747	ITK	Th1	Th1_NASH_NAFLD
748	1.96395e-36	-0.577703	0.367	0.636	3.62053e-32	-0.83345	XIST	Th1	Th1_NASH_NAFLD
749	2.32065e-42	-0.578258	0.336	0.615	4.27811e-38	-0.834251	AKAP13	Th1	Th1_NASH_NAFLD
750	9.83584e-46	-0.584041	0.495	0.757	1.81324e-41	-0.842593	CYTIP	Th1	Th1_NASH_NAFLD
751	4.23194e-38	-0.585011	0.374	0.621	7.80158e-34	-0.843993	FYN	Th1	Th1_NASH_NAFLD
752	9.53955e-32	-0.588353	0.144	0.354	1.75862e-27	-0.848814	EPSTI1	Th1	Th1_NASH_NAFLD
753	6.69543e-54	-0.589876	0.405	0.732	1.2343e-49	-0.851011	YBX1	Th1	Th1_NASH_NAFLD
754	1.92894e-57	-0.592743	0.069	0.348	3.55601e-53	-0.855148	CD81	Th1	Th1_NASH_NAFLD
755	2.68569e-42	-0.595044	0.143	0.393	4.95106e-38	-0.858468	ERN1	Th1	Th1_NASH_NAFLD
756	2.82682e-46	-0.59551	0.265	0.563	5.21125e-42	-0.859139	SFPQ	Th1	Th1_NASH_NAFLD
757	2.33225e-53	-0.615764	0.57	0.84	4.29951e-49	-0.88836	ZFP36	Th1	Th1_NASH_NAFLD
758	4.01074e-23	-0.621339	0.381	0.551	7.3938e-19	-0.896403	MT2A	Th1	Th1_NASH_NAFLD
759	2.53924e-50	-0.632437	0.108	0.377	4.68108e-46	-0.912414	MDFIC	Th1	Th1_NASH_NAFLD
760	1.21472e-22	-0.633515	0.355	0.544	2.23934e-18	-0.913969	BIRC3	Th1	Th1_NASH_NAFLD
761	9.75205e-56	-0.63371	0.097	0.385	1.79779e-51	-0.914251	UBALD2	Th1	Th1_NASH_NAFLD
762	2.15076e-47	-0.634468	0.293	0.574	3.96493e-43	-0.915344	GNAS	Th1	Th1_NASH_NAFLD
763	2.7981e-54	-0.641964	0.092	0.372	5.1583e-50	-0.926158	MYBL1	Th1	Th1_NASH_NAFLD
764	3.70924e-58	-0.646457	0.524	0.828	6.83799e-54	-0.93264	MCL1	Th1	Th1_NASH_NAFLD
765	3.12244e-27	-0.659707	0.113	0.27	5.75623e-23	-0.951756	CEBPD	Th1	Th1_NASH_NAFLD
766	5.25348e-63	-0.661634	0.062	0.352	9.6848e-59	-0.954537	NCK2	Th1	Th1_NASH_NAFLD
767	1.04854e-48	-0.66338	0.319	0.628	1.93299e-44	-0.957055	PIK3IP1	Th1	Th1_NASH_NAFLD
768	6.91818e-45	-0.667379	0.185	0.456	1.27537e-40	-0.962824	NFKBIZ	Th1	Th1_NASH_NAFLD
769	6.29745e-39	-0.668811	0.118	0.335	1.16094e-34	-0.96489	TMEM2	Th1	Th1_NASH_NAFLD
770	1.98022e-45	-0.686403	0.334	0.584	3.65053e-41	-0.99027	ARL4C	Th1	Th1_NASH_NAFLD
771	3.43887e-41	-0.733273	0.116	0.346	6.33956e-37	-1.05789	ANKRD28	Th1	Th1_NASH_NAFLD
772	1.73888e-60	-0.733353	0.566	0.814	3.20562e-56	-1.058	NEAT1	Th1	Th1_NASH_NAFLD
773	1.11872e-107	-0.746468	0.664	0.98	2.06236e-103	-1.07693	CXCR4	Th1	Th1_NASH_NAFLD
774	1.72328e-52	-0.748298	0.121	0.383	3.17687e-48	-1.07957	H1FX	Th1	Th1_NASH_NAFLD
775	3.05391e-65	-0.764509	0.162	0.495	5.62989e-61	-1.10295	CNOT6L	Th1	Th1_NASH_NAFLD
776	1.99073e-56	-0.772037	0.307	0.63	3.66991e-52	-1.11381	PTGER4	Th1	Th1_NASH_NAFLD
777	1.22631e-73	-0.777546	0.688	0.919	2.2607e-69	-1.12176	KLF6	Th1	Th1_NASH_NAFLD
778	1.60907e-68	-0.7995	0.102	0.416	2.96632e-64	-1.15344	SOCS1	Th1	Th1_NASH_NAFLD
779	3.53777e-92	-0.801013	0.389	0.814	6.52187e-88	-1.15562	PNRC1	Th1	Th1_NASH_NAFLD
780	2.31757e-63	-0.812137	0.735	0.915	4.27244e-59	-1.17167	TXNIP	Th1	Th1_NASH_NAFLD
781	5.75673e-90	-0.821287	0.158	0.584	1.06125e-85	-1.18487	PRDM1	Th1	Th1_NASH_NAFLD
782	4.09457e-81	-0.823329	0.447	0.822	7.54833e-77	-1.18781	TNFAIP3	Th1	Th1_NASH_NAFLD
783	7.46432e-72	-0.829235	0.345	0.745	1.37605e-67	-1.19633	DUSP2	Th1	Th1_NASH_NAFLD
784	1.15705e-72	-0.842902	0.092	0.415	2.13303e-68	-1.21605	IER5	Th1	Th1_NASH_NAFLD
785	1.41352e-87	-0.869918	0.149	0.539	2.60583e-83	-1.25503	SMAP2	Th1	Th1_NASH_NAFLD
786	1.36942e-111	-0.872069	0.737	0.915	2.52453e-107	-1.25813	IL7R	Th1	Th1_NASH_NAFLD
787	7.94704e-48	-0.872154	0.223	0.511	1.46504e-43	-1.25825	CITED2	Th1	Th1_NASH_NAFLD
788	9.61426e-79	-0.880036	0.238	0.605	1.77239e-74	-1.26962	SMCHD1	Th1	Th1_NASH_NAFLD
789	3.16611e-73	-0.907966	0.571	0.869	5.83673e-69	-1.30992	NFKBIA	Th1	Th1_NASH_NAFLD
790	9.73972e-85	-0.926632	0.471	0.857	1.79552e-80	-1.33685	DUSP1	Th1	Th1_NASH_NAFLD
791	3.59667e-114	-0.975776	0.115	0.58	6.63046e-110	-1.40775	FKBP5	Th1	Th1_NASH_NAFLD
792	1.73755e-37	-0.989234	0.413	0.508	3.20317e-33	-1.42716	CCL4	Th1	Th1_NASH_NAFLD
793	5.40041e-45	-0.989429	0.416	0.671	9.95565e-41	-1.42744	RGS1	Th1	Th1_NASH_NAFLD
794	4.45044e-88	-1.01306	0.14	0.507	8.20438e-84	-1.46154	DUSP5	Th1	Th1_NASH_NAFLD
795	7.88542e-91	-1.02023	0.11	0.484	1.45368e-86	-1.47188	AIM1	Th1	Th1_NASH_NAFLD
796	1.01089e-115	-1.02371	0.269	0.729	1.86357e-111	-1.47691	ETS1	Th1	Th1_NASH_NAFLD
797	4.17746e-77	-1.05665	0.124	0.464	7.70115e-73	-1.52443	CEBPB	Th1	Th1_NASH_NAFLD
798	3.56494e-170	-1.0797	0.587	0.969	6.57196e-166	-1.55767	TSC22D3	Th1	Th1_NASH_NAFLD
799	5.82325e-72	-1.1848	0.162	0.436	1.07352e-67	-1.70931	KLF2	Th1	Th1_NASH_NAFLD
800	7.68949e-104	-1.26471	0.461	0.752	1.41756e-99	-1.8246	JUND	Th1	Th1_NASH_NAFLD
801	1.7776e-271	-1.4124	0.64	0.986	3.277e-267	-2.03766	BTG1	Th1	Th1_NASH_NAFLD
802	1.55122e-228	-1.45477	0.46	0.959	2.85967e-224	-2.09879	ZFP36L2	Th1	Th1_NASH_NAFLD
803	3.92426e-63	2.79608	0.551	0.094	7.23438e-59	4.0339	HSPA1B	Th17	Th17_NASH_NAFLD
804	2.35171e-43	2.23868	0.529	0.165	4.33538e-39	3.22973	HSPA1A	Th17	Th17_NASH_NAFLD
805	1.02716e-17	2.17088	0.187	0.028	1.89358e-13	3.13191	HSPA6	Th17	Th17_NASH_NAFLD
806	1.19132e-46	1.17602	0.453	0.137	2.19619e-42	1.69664	HLA-DRA	Th17	Th17_NASH_NAFLD
807	1.59406e-17	1.00952	0.702	0.637	2.93865e-13	1.45643	DNAJB1	Th17	Th17_NASH_NAFLD
808	5.37418e-43	0.951796	0.948	0.957	9.90731e-39	1.37315	UBC	Th17	Th17_NASH_NAFLD
809	7.96741e-18	0.947147	0.429	0.233	1.46879e-13	1.36644	HSPB1	Th17	Th17_NASH_NAFLD
810	2.29604e-12	0.886393	0.895	0.878	4.23275e-08	1.2788	HSP90AA1	Th17	Th17_NASH_NAFLD
811	7.59222e-48	0.858465	0.935	0.765	1.39963e-43	1.2385	LTB	Th17	Th17_NASH_NAFLD
812	1.02495e-26	0.810637	0.362	0.128	1.8895e-22	1.1695	HLA-DRB1	Th17	Th17_NASH_NAFLD
813	2.0749e-41	0.805924	0.669	0.511	3.82508e-37	1.1627	CD74	Th17	Th17_NASH_NAFLD
814	1.58429e-22	0.757815	0.296	0.058	2.92063e-18	1.0933	GZMK	Th17	Th17_NASH_NAFLD
815	1.08846e-12	0.715532	0.333	0.201	2.00658e-08	1.03229	HSPH1	Th17	Th17_NASH_NAFLD
816	5.53122e-40	0.68849	0.922	0.78	1.01968e-35	0.993281	HSPA8	Th17	Th17_NASH_NAFLD
817	4.53434e-22	0.641401	0.375	0.132	8.35905e-18	0.925346	HLA-DPB1	Th17	Th17_NASH_NAFLD
818	8.30654e-15	0.625843	0.519	0.284	1.53131e-10	0.9029	LGALS1	Th17	Th17_NASH_NAFLD
819	2.79544e-14	0.595359	0.704	0.515	5.1534e-10	0.858922	HSPE1	Th17	Th17_NASH_NAFLD
820	7.50998e-58	0.593505	0.998	0.97	1.38447e-53	0.856247	S100A4	Th17	Th17_NASH_NAFLD
821	1.22767e-15	0.578425	0.39	0.171	2.26322e-11	0.83449	CORO1B	Th17	Th17_NASH_NAFLD
822	4.25508e-19	0.554084	0.499	0.248	7.84423e-15	0.799374	TSPO	Th17	Th17_NASH_NAFLD
823	7.49156e-18	0.542742	0.488	0.237	1.38107e-13	0.783012	ITGB2	Th17	Th17_NASH_NAFLD
824	9.98094e-26	0.542593	0.769	0.579	1.83999e-21	0.782796	FXYD5	Th17	Th17_NASH_NAFLD
825	3.33314e-16	0.537418	0.331	0.113	6.14464e-12	0.77533	CTSW	Th17	Th17_NASH_NAFLD
826	1.52315e-22	0.533834	0.706	0.545	2.80793e-18	0.770159	EMP3	Th17	Th17_NASH_NAFLD
827	3.39584e-16	0.52836	0.601	0.421	6.26023e-12	0.762262	IFITM1	Th17	Th17_NASH_NAFLD
828	2.09253e-10	0.506092	0.264	0.109	3.85758e-06	0.730136	TNFSF14	Th17	Th17_NASH_NAFLD
829	1.99398e-23	0.497136	0.285	0.047	3.67591e-19	0.717216	S100A9	Th17	Th17_NASH_NAFLD
830	8.77116e-09	0.492886	0.451	0.338	0.000161696	0.711084	HSPD1	Th17	Th17_NASH_NAFLD
831	6.1312e-13	0.482166	0.37	0.175	1.13029e-08	0.695618	HLA-DPA1	Th17	Th17_NASH_NAFLD
832	1.86361e-07	0.474026	0.105	0.028	0.00343556	0.683875	BAG3	Th17	Th17_NASH_NAFLD
833	3.16083e-18	0.461987	0.242	0.045	5.827e-14	0.666506	HLA-DQB1	Th17	Th17_NASH_NAFLD
834	6.35631e-27	0.456625	0.959	0.878	1.17179e-22	0.658771	SH3BGRL3	Th17	Th17_NASH_NAFLD
835	9.31249e-16	0.456155	0.272	0.073	1.71676e-11	0.658092	CST3	Th17	Th17_NASH_NAFLD
836	2.27242e-20	0.455585	0.129	0	4.1892e-16	0.657271	IGKC	Th17	Th17_NASH_NAFLD
837	1.14331e-06	0.452981	0.529	0.524	0.0210769	0.653513	RGS2	Th17	Th17_NASH_NAFLD
838	3.25944e-11	0.440454	0.501	0.397	6.00878e-07	0.635441	SLC2A3	Th17	Th17_NASH_NAFLD
839	3.17161e-20	0.432191	0.85	0.714	5.84687e-16	0.62352	S100A10	Th17	Th17_NASH_NAFLD
840	2.81918e-28	0.429189	0.976	0.942	5.19717e-24	0.619189	CD52	Th17	Th17_NASH_NAFLD
841	3.41821e-13	0.42501	0.791	0.658	6.30147e-09	0.613159	CRIP1	Th17	Th17_NASH_NAFLD
842	1.07779e-08	0.413968	0.444	0.34	0.00019869	0.59723	CACYBP	Th17	Th17_NASH_NAFLD
843	6.16537e-07	0.413885	0.712	0.56	0.0113659	0.59711	TRBC1	Th17	Th17_NASH_NAFLD
844	1.80659e-20	0.403768	0.203	0.019	3.33045e-16	0.582514	S100A8	Th17	Th17_NASH_NAFLD
845	2.80787e-21	0.39797	0.974	0.938	5.1763e-17	0.57415	TRAC	Th17	Th17_NASH_NAFLD
846	3.28919e-29	0.394996	0.987	0.955	6.06362e-25	0.569858	PFN1	Th17	Th17_NASH_NAFLD
847	1.04511e-09	0.392635	0.266	0.109	1.92666e-05	0.566452	IL16	Th17	Th17_NASH_NAFLD
848	1.86915e-10	0.39162	0.573	0.397	3.44577e-06	0.564988	PLP2	Th17	Th17_NASH_NAFLD
849	4.96653e-08	0.389641	0.497	0.357	0.00091558	0.562134	TRAF3IP3	Th17	Th17_NASH_NAFLD
850	3.14671e-25	0.389589	0.974	0.985	5.80096e-21	0.562058	IL32	Th17	Th17_NASH_NAFLD
851	2.3278e-08	0.389204	0.253	0.118	0.00042913	0.561502	IL23R	Th17	Th17_NASH_NAFLD
852	2.02889e-09	0.386017	0.475	0.331	3.74025e-05	0.556905	XRCC6	Th17	Th17_NASH_NAFLD
853	5.9519e-09	0.385444	0.558	0.378	0.000109723	0.556078	ANXA2	Th17	Th17_NASH_NAFLD
854	3.45449e-08	0.383798	0.837	0.782	0.000636836	0.553704	HSP90AB1	Th17	Th17_NASH_NAFLD
855	5.55208e-17	0.38048	0.203	0.03	1.02353e-12	0.548917	HLA-DQA1	Th17	Th17_NASH_NAFLD
856	3.22074e-08	0.378487	0.255	0.137	0.000593743	0.546042	C16orf54	Th17	Th17_NASH_NAFLD
857	8.96463e-29	0.377046	0.765	0.848	1.65263e-24	0.543963	AC090498.1	Th17	Th17_NASH_NAFLD
858	1.16871e-09	0.37304	0.266	0.105	2.15452e-05	0.538182	CD27	Th17	Th17_NASH_NAFLD
859	1.2913e-06	0.372098	0.292	0.169	0.0238052	0.536823	TNFRSF4	Th17	Th17_NASH_NAFLD
860	3.01065e-08	0.369071	0.416	0.261	0.000555014	0.532457	DPP4	Th17	Th17_NASH_NAFLD
861	8.95985e-09	0.367298	0.336	0.173	0.000165175	0.5299	CTSH	Th17	Th17_NASH_NAFLD
862	4.05724e-08	0.365581	0.529	0.372	0.000747952	0.527421	TUBA4A	Th17	Th17_NASH_NAFLD
863	4.52257e-08	0.361309	0.436	0.293	0.000833736	0.521258	PSAP	Th17	Th17_NASH_NAFLD
864	7.26239e-18	0.359458	0.956	0.927	1.33882e-13	0.518589	S100A6	Th17	Th17_NASH_NAFLD
865	1.74093e-07	0.359099	0.205	0.088	0.0032094	0.51807	CISH	Th17	Th17_NASH_NAFLD
866	1.68471e-07	0.350634	0.325	0.197	0.00310576	0.505858	TCP1	Th17	Th17_NASH_NAFLD
867	1.65189e-08	-0.348427	0.412	0.594	0.000304525	-0.502674	IDS	Th17	Th17_NASH_NAFLD
868	6.02088e-08	-0.350554	0.194	0.361	0.00110995	-0.505742	TMIGD2	Th17	Th17_NASH_NAFLD
869	5.27374e-35	-0.351201	0.93	0.998	9.72214e-31	-0.506676	MT-CO1	Th17	Th17_NASH_NAFLD
870	2.31605e-12	-0.352936	0.076	0.244	4.26964e-08	-0.509179	HNRNPAB	Th17	Th17_NASH_NAFLD
871	1.47699e-11	-0.353748	0.471	0.684	2.72283e-07	-0.510351	CELF2	Th17	Th17_NASH_NAFLD
872	1.07555e-10	-0.354325	0.087	0.237	1.98278e-06	-0.511183	FAM89B	Th17	Th17_NASH_NAFLD
873	3.99843e-07	-0.354393	0.331	0.476	0.00737111	-0.511282	IDI1	Th17	Th17_NASH_NAFLD
874	2.27529e-09	-0.354696	0.298	0.494	4.1945e-05	-0.511718	OXNAD1	Th17	Th17_NASH_NAFLD
875	4.22988e-12	-0.357931	0.078	0.235	7.79779e-08	-0.516386	RCN2	Th17	Th17_NASH_NAFLD
876	1.10644e-11	-0.362266	0.473	0.684	2.03972e-07	-0.522639	AAK1	Th17	Th17_NASH_NAFLD
877	2.27349e-10	-0.362529	0.142	0.284	4.19118e-06	-0.523019	NSMCE3	Th17	Th17_NASH_NAFLD
878	1.4757e-10	-0.363888	0.087	0.248	2.72045e-06	-0.524979	CHD7	Th17	Th17_NASH_NAFLD
879	4.71502e-20	-0.366138	0.002	0.143	8.69213e-16	-0.528226	IGLC2	Th17	Th17_NASH_NAFLD
880	3.09766e-11	-0.366698	0.155	0.35	5.71054e-07	-0.529033	BPTF	Th17	Th17_NASH_NAFLD
881	5.8906e-12	-0.367129	0.257	0.483	1.08593e-07	-0.529655	RBMS1	Th17	Th17_NASH_NAFLD
882	5.19192e-15	-0.367159	0.048	0.224	9.5713e-11	-0.529698	CD81	Th17	Th17_NASH_NAFLD
883	5.75622e-10	-0.367864	0.275	0.47	1.06116e-05	-0.530715	AMD1	Th17	Th17_NASH_NAFLD
884	4.66557e-34	-0.37051	0.863	0.998	8.60099e-30	-0.534533	MT-CO3	Th17	Th17_NASH_NAFLD
885	1.3332e-08	-0.370991	0.279	0.421	0.000245776	-0.535227	LIMS1	Th17	Th17_NASH_NAFLD
886	9.26156e-12	-0.375189	0.087	0.25	1.70737e-07	-0.541283	MT-ND6	Th17	Th17_NASH_NAFLD
887	5.73089e-11	-0.375233	0.224	0.395	1.05649e-06	-0.541346	KHDRBS1	Th17	Th17_NASH_NAFLD
888	8.41412e-12	-0.376996	0.218	0.415	1.55114e-07	-0.54389	SRSF9	Th17	Th17_NASH_NAFLD
889	2.65236e-10	-0.380704	0.129	0.295	4.88962e-06	-0.54924	RPS6KA3	Th17	Th17_NASH_NAFLD
890	9.89488e-11	-0.384334	0.312	0.5	1.82412e-06	-0.554477	PTP4A2	Th17	Th17_NASH_NAFLD
891	1.51192e-11	-0.385318	0.198	0.391	2.78723e-07	-0.555896	RAC1	Th17	Th17_NASH_NAFLD
892	1.34105e-11	-0.385737	0.122	0.286	2.47223e-07	-0.556501	DNAJC1	Th17	Th17_NASH_NAFLD
893	9.88902e-11	-0.385751	0.059	0.199	1.82304e-06	-0.556522	IL2RA	Th17	Th17_NASH_NAFLD
894	7.44124e-08	-0.386089	0.133	0.271	0.00137179	-0.557008	IFI44L	Th17	Th17_NASH_NAFLD
895	5.78656e-30	-0.386148	0.976	0.981	1.06675e-25	-0.557094	RPS10	Th17	Th17_NASH_NAFLD
896	1.84491e-10	-0.38617	0.15	0.321	3.4011e-06	-0.557125	RSBN1	Th17	Th17_NASH_NAFLD
897	5.43682e-11	-0.387667	0.516	0.697	1.00228e-06	-0.559286	PPP2R5C	Th17	Th17_NASH_NAFLD
898	2.1604e-07	-0.38951	0.113	0.216	0.0039827	-0.561943	RASGEF1B	Th17	Th17_NASH_NAFLD
899	2.43035e-24	-0.393279	0.88	0.985	4.48034e-20	-0.567381	MT-ND4	Th17	Th17_NASH_NAFLD
900	9.19279e-14	-0.393403	0.227	0.462	1.69469e-09	-0.56756	RTN4	Th17	Th17_NASH_NAFLD
901	5.34102e-11	-0.394234	0.115	0.261	9.84617e-07	-0.56876	ODC1	Th17	Th17_NASH_NAFLD
902	1.40726e-11	-0.394546	0.063	0.207	2.59428e-07	-0.56921	JMY	Th17	Th17_NASH_NAFLD
903	1.10236e-22	-0.397188	0.02	0.216	2.0322e-18	-0.573021	MBD2	Th17	Th17_NASH_NAFLD
904	2.6834e-14	-0.397538	0.248	0.496	4.94685e-10	-0.573526	IKZF1	Th17	Th17_NASH_NAFLD
905	1.25118e-13	-0.397767	0.625	0.791	2.30656e-09	-0.573856	MT-ND5	Th17	Th17_NASH_NAFLD
906	6.65189e-13	-0.39835	0.107	0.286	1.22628e-08	-0.574698	MALT1	Th17	Th17_NASH_NAFLD
907	4.19225e-12	-0.398887	0.142	0.286	7.72842e-08	-0.575473	SIAH2	Th17	Th17_NASH_NAFLD
908	5.99867e-28	-0.400887	0.793	0.976	1.10585e-23	-0.578358	MT-ND1	Th17	Th17_NASH_NAFLD
909	1.04174e-10	-0.40112	0.205	0.402	1.92045e-06	-0.578694	TLE4	Th17	Th17_NASH_NAFLD
910	9.09212e-22	-0.401334	0.015	0.201	1.67613e-17	-0.579003	CSNK1G2	Th17	Th17_NASH_NAFLD
911	9.29808e-12	-0.407076	0.342	0.547	1.7141e-07	-0.587287	MGAT4A	Th17	Th17_NASH_NAFLD
912	2.04623e-15	-0.408169	0.031	0.192	3.77222e-11	-0.588864	TLE1	Th17	Th17_NASH_NAFLD
913	8.05291e-15	-0.408461	0.619	0.823	1.48455e-10	-0.589285	CD3G	Th17	Th17_NASH_NAFLD
914	7.12009e-30	-0.414325	0.839	0.996	1.31259e-25	-0.597744	MT-CYB	Th17	Th17_NASH_NAFLD
915	1.20943e-14	-0.414394	0.407	0.654	2.22959e-10	-0.597844	MZT2B	Th17	Th17_NASH_NAFLD
916	3.03838e-07	-0.415078	0.111	0.233	0.00560125	-0.598831	RP11-386I14.4	Th17	Th17_NASH_NAFLD
917	6.53158e-11	-0.415652	0.096	0.252	1.2041e-06	-0.599659	NFKB1	Th17	Th17_NASH_NAFLD
918	3.78613e-09	-0.415874	0.172	0.323	6.97973e-05	-0.599979	SESN1	Th17	Th17_NASH_NAFLD
919	3.70604e-12	-0.417698	0.142	0.31	6.83209e-08	-0.602611	RASAL3	Th17	Th17_NASH_NAFLD
920	3.83228e-16	-0.4231	0.011	0.15	7.06482e-12	-0.610405	GPR34	Th17	Th17_NASH_NAFLD
921	6.49746e-15	-0.423399	0.309	0.56	1.19781e-10	-0.610835	ATP5D	Th17	Th17_NASH_NAFLD
922	8.49084e-18	-0.428846	0.052	0.244	1.56529e-13	-0.618694	SLC7A5	Th17	Th17_NASH_NAFLD
923	2.73656e-12	-0.431763	0.203	0.4	5.04485e-08	-0.622902	KDM6B	Th17	Th17_NASH_NAFLD
924	1.03675e-11	-0.432499	0.159	0.35	1.91124e-07	-0.623965	RP11-51J9.5	Th17	Th17_NASH_NAFLD
925	7.83979e-15	-0.437014	0.394	0.639	1.44527e-10	-0.630478	DDX3X	Th17	Th17_NASH_NAFLD
926	7.22438e-11	-0.439519	0.105	0.244	1.33181e-06	-0.634091	INSIG1	Th17	Th17_NASH_NAFLD
927	6.0346e-13	-0.440888	0.429	0.656	1.11248e-08	-0.636068	ODF2L	Th17	Th17_NASH_NAFLD
928	3.04652e-14	-0.442142	0.155	0.361	5.61625e-10	-0.637876	SSBP4	Th17	Th17_NASH_NAFLD
929	1.14483e-10	-0.44267	0.237	0.417	2.1105e-06	-0.638637	ATP1B3	Th17	Th17_NASH_NAFLD
930	6.82324e-18	-0.4462	0.065	0.278	1.25786e-13	-0.643731	MAP2K2	Th17	Th17_NASH_NAFLD
931	2.25948e-22	-0.446725	0.614	0.868	4.16534e-18	-0.644488	ZFP36	Th17	Th17_NASH_NAFLD
932	3.35983e-15	-0.446879	0.105	0.291	6.19384e-11	-0.64471	PER1	Th17	Th17_NASH_NAFLD
933	3.59319e-21	-0.447242	0.054	0.284	6.62405e-17	-0.645234	KLF9	Th17	Th17_NASH_NAFLD
934	3.41836e-14	-0.457039	0.279	0.483	6.30175e-10	-0.659367	CAST	Th17	Th17_NASH_NAFLD
935	7.09035e-13	-0.458136	0.185	0.4	1.30711e-08	-0.66095	IKZF3	Th17	Th17_NASH_NAFLD
936	4.93701e-18	-0.459642	0.007	0.145	9.10138e-14	-0.663124	GFPT2	Th17	Th17_NASH_NAFLD
937	8.59229e-18	-0.463618	0.054	0.259	1.58399e-13	-0.668859	SMIM3	Th17	Th17_NASH_NAFLD
938	9.0961e-14	-0.46582	0.05	0.203	1.67687e-09	-0.672036	ZEB2	Th17	Th17_NASH_NAFLD
939	1.09069e-15	-0.466924	0.118	0.327	2.01069e-11	-0.673628	KLF13	Th17	Th17_NASH_NAFLD
940	9.05245e-14	-0.467751	0.113	0.318	1.66882e-09	-0.674822	IL2	Th17	Th17_NASH_NAFLD
941	6.97548e-17	-0.472551	0.771	0.919	1.28593e-12	-0.681747	ID2	Th17	Th17_NASH_NAFLD
942	1.1462e-15	-0.473737	0.336	0.583	2.11303e-11	-0.683458	HIST1H4C	Th17	Th17_NASH_NAFLD
943	1.36197e-16	-0.474372	0.142	0.378	2.51079e-12	-0.684374	ANKRD11	Th17	Th17_NASH_NAFLD
944	2.34588e-21	-0.477465	0.355	0.671	4.32463e-17	-0.688836	COTL1	Th17	Th17_NASH_NAFLD
945	4.82201e-14	-0.4819	0.183	0.395	8.88937e-10	-0.695235	RNF19A	Th17	Th17_NASH_NAFLD
946	2.45928e-39	-0.485202	0.996	1	4.53368e-35	-0.699999	TPT1	Th17	Th17_NASH_NAFLD
947	1.22827e-19	-0.492757	0.076	0.312	2.26431e-15	-0.710897	ZBTB16	Th17	Th17_NASH_NAFLD
948	6.6344e-15	-0.492887	0.168	0.374	1.22305e-10	-0.711086	FOSL2	Th17	Th17_NASH_NAFLD
949	5.71786e-45	-0.497265	0.891	0.991	1.05409e-40	-0.717401	MT-ND2	Th17	Th17_NASH_NAFLD
950	1.00706e-14	-0.500696	0.349	0.579	1.85652e-10	-0.722351	CCNH	Th17	Th17_NASH_NAFLD
951	7.94411e-08	-0.501486	0.664	0.613	0.0014645	-0.723492	CCL5	Th17	Th17_NASH_NAFLD
952	1.77219e-17	-0.502993	0.214	0.455	3.26703e-13	-0.725666	GNAI2	Th17	Th17_NASH_NAFLD
953	5.01968e-18	-0.508886	0.279	0.532	9.25378e-14	-0.734168	BCL2	Th17	Th17_NASH_NAFLD
954	1.24847e-19	-0.510258	0.048	0.233	2.30155e-15	-0.736147	LDLR	Th17	Th17_NASH_NAFLD
955	5.37964e-18	-0.512484	0.124	0.335	9.91737e-14	-0.739358	SOCS1	Th17	Th17_NASH_NAFLD
956	2.4662e-14	-0.514118	0.373	0.579	4.54643e-10	-0.741715	REL	Th17	Th17_NASH_NAFLD
957	1.06824e-19	-0.514258	0.486	0.752	1.96929e-15	-0.741918	ELF1	Th17	Th17_NASH_NAFLD
958	2.13942e-14	-0.514725	0.072	0.248	3.94403e-10	-0.742591	LDLRAD4	Th17	Th17_NASH_NAFLD
959	1.05834e-19	-0.514759	0.695	0.857	1.95104e-15	-0.74264	RORA	Th17	Th17_NASH_NAFLD
960	5.42453e-15	-0.521678	0.359	0.581	1.00001e-10	-0.752622	GPR171	Th17	Th17_NASH_NAFLD
961	6.37055e-17	-0.526272	0.499	0.754	1.17441e-12	-0.75925	SAMSN1	Th17	Th17_NASH_NAFLD
962	3.35732e-42	-0.526747	0.834	0.994	6.18922e-38	-0.759936	MT-ND3	Th17	Th17_NASH_NAFLD
963	5.07702e-20	-0.528511	0.366	0.628	9.35949e-16	-0.76248	AKAP13	Th17	Th17_NASH_NAFLD
964	7.57337e-28	-0.531111	0.035	0.284	1.39615e-23	-0.76623	URI1	Th17	Th17_NASH_NAFLD
965	1.58746e-22	-0.534765	0.32	0.624	2.92647e-18	-0.771503	XIST	Th17	Th17_NASH_NAFLD
966	1.60919e-22	-0.536196	0.499	0.746	2.96654e-18	-0.773567	FNBP1	Th17	Th17_NASH_NAFLD
967	8.22282e-18	-0.541118	0.137	0.331	1.51588e-13	-0.780668	RP11-489E7.4	Th17	Th17_NASH_NAFLD
968	7.27646e-33	-0.543507	0.691	0.947	1.34142e-28	-0.784115	CD69	Th17	Th17_NASH_NAFLD
969	2.72487e-44	-0.544902	0.678	0.974	5.0233e-40	-0.786127	CXCR4	Th17	Th17_NASH_NAFLD
970	4.8e-19	-0.547344	0.612	0.84	8.8488e-15	-0.789651	AC092580.4	Th17	Th17_NASH_NAFLD
971	4.79471e-15	-0.558317	0.139	0.361	8.83905e-11	-0.805481	EPSTI1	Th17	Th17_NASH_NAFLD
972	4.5449e-18	-0.559485	0.198	0.457	8.37852e-14	-0.807166	PFKFB3	Th17	Th17_NASH_NAFLD
973	2.81466e-18	-0.559927	0.216	0.423	5.18882e-14	-0.807804	ZFAND5	Th17	Th17_NASH_NAFLD
974	3.93064e-20	-0.56617	0.172	0.436	7.24613e-16	-0.81681	LINC-PINT	Th17	Th17_NASH_NAFLD
975	3.95946e-23	-0.571332	0.065	0.316	7.29926e-19	-0.824258	SPON2	Th17	Th17_NASH_NAFLD
976	8.50215e-38	-0.57439	0.837	0.983	1.56737e-33	-0.828669	SRGN	Th17	Th17_NASH_NAFLD
977	1.76461e-19	-0.575125	0.362	0.632	3.25305e-15	-0.82973	RP11-138A9.1	Th17	Th17_NASH_NAFLD
978	1.86935e-23	-0.578587	0.159	0.451	3.44614e-19	-0.834725	MDFIC	Th17	Th17_NASH_NAFLD
979	3.35592e-23	-0.58045	0.307	0.62	6.18664e-19	-0.837412	PIK3IP1	Th17	Th17_NASH_NAFLD
980	2.53708e-23	-0.584755	0.105	0.37	4.67711e-19	-0.843623	UBALD2	Th17	Th17_NASH_NAFLD
981	1.0377e-22	-0.586662	0.222	0.489	1.91299e-18	-0.846375	GABPB1	Th17	Th17_NASH_NAFLD
982	6.05308e-23	-0.592556	0.388	0.658	1.11589e-18	-0.854878	FYN	Th17	Th17_NASH_NAFLD
983	5.9986e-30	-0.594478	0.004	0.218	1.10584e-25	-0.85765	APOA1	Th17	Th17_NASH_NAFLD
984	9.01801e-24	-0.601073	0.481	0.741	1.66247e-19	-0.867165	ISG20	Th17	Th17_NASH_NAFLD
985	4.18741e-20	-0.606177	0.07	0.299	7.71949e-16	-0.874528	AC020571.3	Th17	Th17_NASH_NAFLD
986	3.29941e-26	-0.610793	0.277	0.609	6.08247e-22	-0.881188	CMPK1	Th17	Th17_NASH_NAFLD
987	2.4216e-20	-0.622274	0.357	0.577	4.46422e-16	-0.897752	ARL4C	Th17	Th17_NASH_NAFLD
988	3.7687e-15	-0.622558	0.268	0.515	6.9476e-11	-0.898162	CITED2	Th17	Th17_NASH_NAFLD
989	1.10197e-23	-0.624879	0.176	0.455	2.03149e-19	-0.90151	CD55	Th17	Th17_NASH_NAFLD
990	1.27558e-26	-0.625981	0.259	0.588	2.35154e-22	-0.903099	AC016831.7	Th17	Th17_NASH_NAFLD
991	1.23919e-23	-0.628335	0.166	0.462	2.28445e-19	-0.906495	CNOT6L	Th17	Th17_NASH_NAFLD
992	1.66424e-26	-0.630118	0.303	0.626	3.06803e-22	-0.909069	SFPQ	Th17	Th17_NASH_NAFLD
993	4.62411e-21	-0.631169	0.172	0.432	8.52454e-17	-0.910585	PRR5	Th17	Th17_NASH_NAFLD
994	2.63746e-23	-0.63427	0.146	0.429	4.86215e-19	-0.915058	MYBL1	Th17	Th17_NASH_NAFLD
995	1.3342e-23	-0.637566	0.148	0.438	2.4596e-19	-0.919813	IER5	Th17	Th17_NASH_NAFLD
996	2.197e-31	-0.648195	0.556	0.84	4.05017e-27	-0.935148	CYTIP	Th17	Th17_NASH_NAFLD
997	3.29589e-25	-0.6508	0.227	0.532	6.07598e-21	-0.938906	PDE4D	Th17	Th17_NASH_NAFLD
998	2.42493e-27	-0.653221	0.301	0.618	4.47036e-23	-0.942398	RUNX3	Th17	Th17_NASH_NAFLD
999	3.14807e-26	-0.653743	0.102	0.385	5.80347e-22	-0.943151	AIM1	Th17	Th17_NASH_NAFLD
1000	3.99433e-11	-0.661986	0.148	0.286	7.36355e-07	-0.955044	AREG	Th17	Th17_NASH_NAFLD
1001	5.83494e-32	-0.667906	0.553	0.855	1.07567e-27	-0.963585	MCL1	Th17	Th17_NASH_NAFLD
1002	5.26497e-28	-0.688357	0.2	0.515	9.70598e-24	-0.993089	SMCHD1	Th17	Th17_NASH_NAFLD
1003	7.7838e-22	-0.691757	0.327	0.618	1.43494e-17	-0.997995	RP11-138A9.2	Th17	Th17_NASH_NAFLD
1004	1.57137e-36	-0.692842	0.203	0.607	2.89682e-32	-0.99956	PRDM1	Th17	Th17_NASH_NAFLD
1005	1.47113e-28	-0.700837	0.205	0.511	2.71203e-24	-1.01109	ERN1	Th17	Th17_NASH_NAFLD
1006	1.45587e-32	-0.706354	0.098	0.421	2.6839e-28	-1.01905	CDV3	Th17	Th17_NASH_NAFLD
1007	4.79368e-31	-0.711863	0.065	0.368	8.83714e-27	-1.027	ITGA1	Th17	Th17_NASH_NAFLD
1008	3.04405e-25	-0.715383	0.089	0.344	5.61171e-21	-1.03208	CEBPB	Th17	Th17_NASH_NAFLD
1009	3.64815e-33	-0.715693	0.314	0.667	6.72537e-29	-1.03253	ETS1	Th17	Th17_NASH_NAFLD
1010	9.15398e-25	-0.72132	0.699	0.872	1.68754e-20	-1.04064	TXNIP	Th17	Th17_NASH_NAFLD
1011	7.72265e-33	-0.726687	0.325	0.665	1.42367e-28	-1.04839	GNAS	Th17	Th17_NASH_NAFLD
1012	1.74668e-44	-0.727117	0.59	0.942	3.22e-40	-1.04901	NFKBIA	Th17	Th17_NASH_NAFLD
1013	5.49702e-50	-0.736336	0.73	0.957	1.01337e-45	-1.06231	KLF6	Th17	Th17_NASH_NAFLD
1014	1.379e-48	-0.739712	0.451	0.872	2.54219e-44	-1.06718	YBX1	Th17	Th17_NASH_NAFLD
1015	1.06783e-33	-0.758654	0.198	0.513	1.96855e-29	-1.09451	SMAP2	Th17	Th17_NASH_NAFLD
1016	4.44447e-71	-0.784546	0.85	0.996	8.19338e-67	-1.13186	MT-ATP6	Th17	Th17_NASH_NAFLD
1017	2.13032e-20	-0.857133	0.176	0.397	3.92725e-16	-1.23658	CEBPD	Th17	Th17_NASH_NAFLD
1018	8.86206e-67	-0.870283	0.887	0.985	1.63372e-62	-1.25555	IL7R	Th17	Th17_NASH_NAFLD
1019	2.69652e-33	-0.871033	0.146	0.457	4.97103e-29	-1.25663	DUSP5	Th17	Th17_NASH_NAFLD
1020	3.82254e-42	-0.872728	0.264	0.671	7.04684e-38	-1.25908	ANKRD28	Th17	Th17_NASH_NAFLD
1021	3.3961e-52	-0.876365	0.488	0.91	6.26072e-48	-1.26433	DUSP1	Th17	Th17_NASH_NAFLD
1022	3.35602e-42	-0.89414	0.259	0.66	6.18682e-38	-1.28997	SYTL3	Th17	Th17_NASH_NAFLD
1023	1.41177e-56	-0.899185	0.139	0.637	2.6026e-52	-1.29725	FKBP5	Th17	Th17_NASH_NAFLD
1024	2.00167e-43	-0.924689	0.205	0.615	3.69008e-39	-1.33404	NFKBIZ	Th17	Th17_NASH_NAFLD
1025	1.74912e-66	-0.934847	0.377	0.887	3.22451e-62	-1.3487	PNRC1	Th17	Th17_NASH_NAFLD
1026	4.25896e-50	-0.939374	0.307	0.767	7.85139e-46	-1.35523	PTGER4	Th17	Th17_NASH_NAFLD
1027	1.57302e-76	-1.03338	0.538	0.964	2.89986e-72	-1.49085	TNFAIP3	Th17	Th17_NASH_NAFLD
1028	1.85574e-33	-1.05367	0.155	0.5	3.42106e-29	-1.52012	SPRY1	Th17	Th17_NASH_NAFLD
1029	1.91727e-43	-1.10752	0.146	0.53	3.53449e-39	-1.59781	H1FX	Th17	Th17_NASH_NAFLD
1030	4.11056e-10	-1.1078	0.281	0.282	7.57782e-06	-1.59822	CCL4	Th17	Th17_NASH_NAFLD
1031	1.26942e-102	-1.16819	0.623	0.998	2.34017e-98	-1.68535	TSC22D3	Th17	Th17_NASH_NAFLD
1032	6.31779e-07	-1.18485	0.107	0.154	0.0116469	-1.70938	IL17A	Th17	Th17_NASH_NAFLD
1033	4.80027e-78	-1.39483	0.444	0.882	8.84929e-74	-2.01232	JUND	Th17	Th17_NASH_NAFLD
1034	1.14826e-128	-1.46986	0.51	0.987	2.11681e-124	-2.12057	ZFP36L2	Th17	Th17_NASH_NAFLD
1035	8.74083e-161	-1.49029	0.625	0.998	1.61137e-156	-2.15004	BTG1	Th17	Th17_NASH_NAFLD
1036	6.92692e-84	-2.14186	0.346	0.808	1.27698e-79	-3.09005	RGS1	Th17	Th17_NASH_NAFLD
