# Supplementary material for: Multicytokine-producing CD4+ T cells characterize the livers of patients with NASH
Source: JCI Insight. 2023 Jan 10;8(1):e153831. doi: 10.1172/jci.insight.153831 (PMC9870087; doi:10.1172/jci.insight.153831)
Supplement: Supplemental table 3 [file jciinsight-8-153831-s113.xlsx]

## Sheet: Sheet1
Supplementary Table 3: Clinical and demographic characteristics of Patient included in the FACS analysis
Patient No	Disease	NAS	Fibrosis score	Ballooning	Infammation	Steatosis	GOT (U/l)	GPT (U/l)	FoxP3 (%)	IL-17A	IL-22	IL-10	IFNg	IL-4	TNFa	IL-22BP	IL-17A, IFNg	IL-17A, TNFa	IL-17A, IL-22	TNFa, IFNg	IL-22, IFNg	IL-22, TNFa	IL-4, IFNg	IL-4, TNFa	IL-10, IFNg	IL-10, TNFa	IL-17A, IFNg, TNFa	IL-17A, IFNg, TNFa, IL-22	IL-4, IFNg, TNFa	IL-10, IFNg, TNFa
1	NAFLD	1	0	0	0	1	16	20	2.2	0.6	0.7	0.7	58.1	20.2	47.5	4.1	0.7	0.7	0	33.2	0.3	0.2	17.8	8.1	0.5	0.2	0.2	0	10.1	0.1
2	NAFLD	2	1a	0	0	2	17	23	1.4	0.9	1.5	1.1	62.4	8.6	72.8	1.7	2.4	3.1	0.3	49.2	1.4	1	7.4	5.2	1	1.1	2.6	0.23	5.6	0.6
3	NAFLD	1	0	0	0	1	17	27	0.6	3	0.9	1.1	53.2	4	82.2	0.7	1.3	0.7	0.3	46.8	0.5	0.3	3.4	2.6	1	0.7	1.1	0.15	2.7	0.7
4	NAFLD	1	1a	0	0	1	32	26	2.2	2.9	2.3	2	55	12.1	68.6	0.9	1	2.3	0.5	40	0.8	1	8.5	5.4	1.5	0.5	1.1	0.24	6	0.8
5	NAFLD	1	0	0	0	1	17	23	3.1	4.1	1.4	1.2	66	12	78.7	0.5	1.4	2.8	0.2	57.1	0.4	0.5	7.4	2.8	1.1	0.6	1.5	0.22	7	0.7
6	NAFLD	2	0	0	0	2	17	20	4.5	4.8	1.2	0.6	60.5	2.9	86.1	0.4	2.9	4.8	0.3	57	1.5	0.8	3.5	2.1	0.5	0.5	2.6	0.2	2.8	0.5
7	NAFLD	1	1a	0	0	1	15	25	0.4	1.7	0.7	0.7	9.9	1	23.3	0.7	0.4	0.9	0.2	5.2	0.2	0.3	0.6	0.6	0.2	0.3	0.2	0.06	0.3	0.1
8	NAFLD	1	0	0	0	1	31	58	1	2.9	3.5	1.9	66.8	21.1	84	1.3	2	1.6	0.6	59.7	2.8	3	18.9	16.8	1.6	1.6	2.1	0.43	17.8	1.2
9	NAFLD	1	0	0	0	1	17	27	3.9	7.2	1.6	1.4	41	5.7	66.8	1.8	3	7.4	1.1	37.3	1.4	1.1	5.3	4.2	1.4	1.2	3.4	0.54	3.5	2.6
10	NAFLD	2	0	0	0	2	16	46	2	12.5	3.1	1.1	80.2	3.2	48.8	1.9	11	9.8	1.2	44.3	2.3	2.5	4.2	1.4	1	0.3	7.1	0.83	1.1	0.4
11	NAFLD	1	0	0	0	1	14	27	0.9	4.7	4.1	0.4	44.3	8.2	51.1	0.6	2.5	3.9	0.7	26.7	1.1	2.1	6.7	4.7	0.4	0.2	1.4	0.37	3.7	0.1
12	NAFLD	1	1a	0	0	1	17	16	14.2	4.4	1.8	1.5	55.1	7.4	74.6	2.45	2.3	0.8	0.6	43.8	0.9	2.3	8	5.6	1	0.8	2.1	0.5	5.2	0.6
13	NAFLD	2	0	0	0	1	14	20	0.4	4.7	4.6	0.5	70.8	7.2	79.9	0.9	3	5	1.5	51.2	2.8	3.9	6.6	5.5	0.4	0.5	3.2	1	5.3	0.1
14	NAFLD	1	0	0	0	1	14	18	1.7	1.7	1.1	0.2	45	5.9	38.8	0.4	0.8	0.03	0.2	23.1	0.5	0.5	4.7	1.6	0.1	0.03	0.7	0.1	7.8	0.1
15	NAFLD	1	0	0	0	1	20	23	15.8	4.4	2.52	3.49	27	1.68	42.9	1.9	1.7	4.2	0.8	19.5	0.8	1.1	2.2	2.2	3	0.9	2.1	0.2	0.6	0.8
16	NAFLD	1	0	0	0	1	15	31	2.9	1.1	2.8	1.5	20.2	2.5	8.8	0.8	0.4	0.5	0.3	3.1	0.4	1.4	1.9	0.4	0.2	0.1	0.3	0.1	0.5	0
17	NAFLD	1	1a	0	0	1	27	30	1.79	2.1	1.35	0.35	61.9	0.78	39.2	0.037	2.49	1.75	0	45.8	2.95	2.29	0.64	0.39	0.19	0.097	0.89	0.37	1.08	0.33
18	NAFLD	1	1b	0	0	1	21	47	2.6	2.02	0.25	1.61	41.6	0	27.3	0.34	1.02	0.12	0	24.5	0.037	0.016	4.38	1.04	1.46	0.17	0.9	0.012	2.59	0.54
19	NAFLD	1	0	0	0	1	21	24	3.15	0.97	1.21	1.39	41.9	4.5	41.3	1.61	5.72	1.08	0.48	26.2	1.3	1.39	4.36	0.92	1.08	0.24	3.81	0.29	1.78	0.24
20	NAFLD	1	0	0	0	1	13	19	1.44	1.25	0.64	1.01	43.3	1.69	23.2	0.2	1.09	0.43	0.036	20.8	0.36	0.43	2.35	0.34	0.75	0.48	0.85	0.14	0.77	0.3
21	NAFLD	1	2	0	0	1	20	26	0.13	1.31	0.16	0.091	17.4	0.16	11.8	0.24	0.82	0.091	0.018	4.56	0.039	0	0.055	0.055	0	0.018	0.16	0	0.055	0
22	NAFLD	1	1b	0	0	1	18	33	0.7	0.22	0.48	0.67	41.6	3.08	22.8	0.26	0.15	0.093	0.039	17.1	0.23	0.3	3.97	0.74	0.4	0.13	0.63	0.023	0.88	0.085
23	NAFLD	1	0	0	0	1	19	31	4.52	2.92	4.32	0.57	45.4	16.3	29.9	3.32	1.72	2.13	0.82	26.5	1.83	3.91	14.4	5.53	0.65	0.5	1.04	0.44	5.31	0.28
24	NAFLD	1	1b	0	0	1	24	34	0.65	4.21	2.75	0.49	25.1	0	22.3	0	1.46	0.65	0.81	18.3	0.49	0.81	0	0	0.015	0	1.29	0.32	0	0
25	NAFLD	1	1a	0	0	1	22	35	3.13	2.76	2.21	2.47	60.3	11	37.9	1.73	1.5	1.23	0.19	28	0.69	1.36	10.4	2.8	0.96	0.33	1.09	0.19	2.44	0.21
26	NAFLD	1	0	0	0	1	12	20	0.89	1.2	0.42	1.7	57	17.9	20.3	0.87	0.51	0.19	0.1	23.1	0.39	0.15	17.8	7.5	1.14	0.27	0.36	0.065	7.54	0.41
27	NASH	7	2	2	2	3	121	201	7.4	4.9	1.1	0.8	51.9	9.3	21.7	2.1	4.9	2.7	0.1	10.6	0.7	0.7	8.3	0.6	0.7	0.05	1.8	0.26	0.5	0.04
28	NASH	3	1a	1	1	1	24	19	7.6	5.1	1.6	3.2	53.4	10.9	60.2	0.1	2.9	4.5	0.6	40.8	1.1	2.1	5.4	5.4	1.1	0.2	2.7	0.56	2.8	1.2
29	NASH	3	1a	1	1	1	16	17	2.3	2.7	1	6.1	47.9	7.2	68.8	1.2	0.9	2.1	0.3	35.9	0.8	1	6.5	5.2	4.4	3.4	1.6	0.3	4.6	2.6
30	NASH	5	4	1	2	2	46	80	1.3	3.8	0.3	2.6	61.4	5.7	85.7	0.1	1.8	3.9	0.3	58.1	0.1	0.2	4.8	5.1	1.9	1.5	2.1	0.26	5.1	1.5
31	NASH	4	1b	1	1	2	24	49	1.3	3	0.8	1.3	75	3.5	88.7	0.5	1.3	2.9	0.5	68.8	0.5	0.7	3.04	2.6	1.3	1.2	1.3	0.22	2	0.7
32	NASH	4	0	1	1	2	27	47	0.7	1.3	1.2	0.9	84.9	2.9	90.7	0.3	0.4	1	0.3	80.6	0.4	1	2	1.9	0.6	0.5	0.5	0.17	1.9	0.5
33	NASH	4	1b	1	1	2	12	20	0.9	3.3	0.6	0.4	38.4	0	71.7	0.2	1.3	2.9	0.4	36.6	0.5	0.6	0	0	0.4	0.6	1.4	0.27	0	0.2
34	NASH	4	2	1	1	2	37	88	1.9	6.7	2.2	1.1	47.7	2.9	86.3	1.5	2.8	6	0.5	44.7	1.1	1.1	2.9	2.2	1.1	1.5	3.3	0.36	2	0.7
35	NASH	3	2	1	1	1	30	62	1.7	9	4.3	2	66.1	5	88.3	1.7	5	8	1.5	60	3.4	3.2	4.3	4.5	4.3	1.6	4.8	0.92	3.2	2
36	NASH	3	23	1	1	1	12	23	2.1	20.2	21.3	1.2	79	15.3	90.9	1.4	13.8	17.7	7.7	60.9	12.2	17.4	14.2	9	1	0.7	12.3	5.24	9.7	0.6
37	NASH	3	1b	0	2	1	14	41	5.2	11.7	8.7	1.8	76.5	6.4	85	4	8.1	9.8	1.9	67.9	3.6	5.5	5.6	3.9	8.1	1.1	8.1	1.4	5.8	1.5
38	NASH	4	1b	1	1	2	35	72	1.2	12.2	3.2	2.2	89.5	5.1	79.9	3.5	11.7	7.1	0.7	69.6	1.9	0.8	7.3	6.4	2.2	1.5	10	0.68	4.9	1.2
39	NASH	4	1b	1	1	2	34	55	1.1	27.9	38.4	0.9	81.2	3.6	87.8	1.7	23.5	24.3	14.4	72.7	27.9	28.5	2.5	3	0.6	0.7	23.5	12.9	2.8	0.8
40	NASH	6	1a	1	2	3	44	95	5	6.5	5.9	2.7	83.7	12.4	82	2.1	5.3	6.4	1.5	71.4	5.3	5.5	12	10.8	2.6	1.6	5.4	1.25	12	1.6
41	NASH	5	1a	2	1	2	27	48	4.2	6.6	3.2	1.4	60.4	10.4	62.2	2.8	4	5.2	0.6	39.8	3.2	3	8	7.2	0.4	0.2	3.6	0.4	7.8	0.2
42	NASH	5	1a	1	1	3	76	102	4.5	4.9	0.3	0.1	48	0.2	54.5	0.4	1.5	4	0.03	31.3	0.1	0.1	0.1	0.1	0.05	0	1.2	0	0.02	0
43	NASH	3	1b	1	1	1	25	44	3.7	9	1.9	4.1	52.9	2.8	72.9	0.8	4.4	7.2	0.5	40.9	1	1.1	2.1	1.4	3.3	1.5	4.2	0.4	1.1	1.3
44	NASH	6	1a	2	1	3	27	29	3.7	16.5	2.9	1.7	40.2	1.4	72.3	0.5	5.9	14.9	1.4	31.1	1.1	2.5	1.4	1.2	1.3	1.2	4.7	0.3	1.2	0.7
45	NASH	4	0	1	1	2	20	47	6.3	5	3.8	4.7	63.1	16	68.4	0.9	2.2	4.7	1.1	46.7	2.3	3.1	16.1	10.7	3.5	2.2	1.8	0.1	11	1.8
46	NASH	4	0	1	1	2	16	47	1.7	4.6	5.5	2.2	52.6	4.7	65.7	2.5	2.3	4.2	1.6	45.1	1.8	1.6	3.6	3.4	1.2	1.2	2	0.4	2.9	0.9
47	NASH	4	1b	2	1	1	18	21	4.3	3.1	1.3	1.9	61.4	5.9	71.4	0.2	1	3.1	0.6	49.5	0.5	1.3	5	3.9	1.2	0.9	0.9	0.1	3.6	0.7
48	NASH	6	1b	2	1	3	78	176	0.2	3	1.2	0.03	8.7	0	2.3	0	1.3	1.3	1.1	2.2	0	0	0	0	0	0	0.6	0.2	0	0
49	NASH	3	0	1	1	1	151	49	9.7	6.2	1.33	1.9	53.9	3.2	49.7	1.49	5.76	8.53	0.64	48.7	1.43	1.16	1.58	1.64	1.78	1.99	6.42	0.34	1.94	1.34
50	NASH	3	2	1	1	1	33	46	5.38	2.35	1.32	1.32	55	1.32	62.9	0	2.4	1.52	1.25	45.3	0.97	0.75	2.01	0.18	0.1	0.55	2	0.78	7.32	0.62
51	NASH	5	0	1	1	3	11	19	1.97	4.86	1.14	3.15	74.5	6.09	70.7	0.53	2.58	4.42	0.26	62.5	0.31	0.31	8.32	5.34	2.62	1.53	3.24	0.088	7.47	1.14
52	NASH	5	2	2	1	2	20	30	8.3	7.22	1.62	1.62	79.2	8.84	44.8	3.25	7.22	5.78	0.72	34.7	1.99	1.62	13.2	3.61	0.36	0.18	6.5	0.54	4.33	0
53	NASH	5	3	1	1	3	28	27	6.82	4.55	0	1.9	53.4	5.68	34.1	7.95	2.27	1.14	0	12.5	0	0	5.68	1.14	0	0	1.14	0	1.14	0
54	NASH	3	0	1	1	1	33	30	3.3	2	1.47	1.77	41.9	3.15	53.2	0.38	0.88	0.52	0.094	25.4	0.68	0.5	1.75	1.58	1.3	0.33	1.06	0.094	0.43	0.21
55	NASH	3	0	1	1	1	26	39	1.7	1.6	2.38	1.29	59.6	2.72	65.9	0.88	0.85	0.82	0.042	39.3	1.76	3.65	2.56	1.03	0.88	0.48	0.87	0.12	0.77	0.33
56	NASH	3	0	0	1	2	25	33	5.28	1.64	0.35	1.14	75.8	3.12	60.7	0.12	1.13	1.1	0.077	50.8	0.25	0.3	3.06	0.47	1.12	0.26	1.01	0.048	0.91	0.35
57	NASH	3	1	0	1	2	16	23	3.13	6.46	1.33	1.26	60	4.83	48.9	2.03	3.83	1.7	0.33	28.7	0.76	0.4	5.89	1.37	0.99	0.28	3.1	0.19	1.59	0.24
58	NASH	5	2	1	1	3	35	45	6.96	4.71	0.5	1.44	60.9	8.53	47.9	3.64	2.26	2.38	0.5	29.3	1.19	0.31	7.78	2.13	0.38	0.25	2.38	0.063	2.63	0.19
59	NASH	3	1b	1	1	1	16	31	5.6	5.28	4.36	1.17	90.1	4.67	59.1	1.21	5.38	1.83	0.67	22.9	5.13	1.38	40.3	0.91	1.42	0.5	3.02	0.73	8.03	0.59
60	NASH	4	1a	1	1	2	19	40	2.88	6.36	1.27	1.14	36.6	2.63	38.1	3.82	3.31	2.54	0.85	22.7	0.85	0.42	2.63	0.68	0.93	1.02	2.97	0.25	1.19	0.34
61	NASH	4	1b	1	1	2	65	55	3.82	4.34	3.29	2	51.2	3.59	42.4	4.22	3.09	2.59	1.25	29.3	2.85	2.35	3.57	1.42	1.15	0.95	2.14	0.67	1.47	0.34
62	NASH	4	2	1	1	2	62	85	4.79	7.1	0.99	1.65	52	2.48	61.4	2.97	1.65	3.63	0	45.5	0.33	2.17	2.31	1.16	0.33	0.33	1.98	0	0.99	0.17
63	NASH	4	1a	1	1	2	27	53	3.58	2.94	0.89	1.87	65.6	9.69	49.4	4.2	1.38	1.22	0.15	44.7	0.27	0.39	9.94	3.98	1.45	0.98	1.25	0.063	5.84	0.87
64	NASH	4	2	1	1	2	30	44	3.25	2.99	1.1	3.6	72.5	7.5	56.5	3.7	1.95	1.65	0.17	28.5	0.62	0.64	8.09	1.89	1.72	0.74	1.43	0.091	2.66	0.61
65	NASH	4	2	1	1	2	21	33	3.22	15.6	3.73	1.92	43.5	11	19.9	4.91	5.14	1.81	0.11	17.7	1.36	1.52	10.1	4.46	1.07	0.056	2.82	0.23	4.18	0.28
	Number of patients	Age	BMI	Gender (% female/male)	Immunosuppression (% yes/no)	Concomitant Bowel disease (% yes/no)	GGT (U/l)	Bilirubin (mg/dl)	INR	Hb (g/dl)	Platelets (10^3/µl)	Total Cholesterol (mg/dl)	LDL (mg/dl)	HDL (mg/dl)	Tryglicerides (mg/dl)	Iron (µg/dl)	Albumin (mg/l)	Leucocytes (10^3/µl)	CRP (mg/l)
NAFLD	26	38 ± 8	48 ± 6	92/8	0/100	0/100	35 ± 26	0,4 ± 0,1	0,9 ± 0,06	13 ± 1	286 ± 63	186 ± 31	100 ± 32	49 ± 10	165 ± 87	10 ± 3	36 ± 3	8 ± 2	10 ± 6
NASH	39	46 ± 11	49 ± 6	72/28	2/98	0/100	48 ± 33	0,4 ± 0,1	0,9 ± 0,1	13 ± 1	295 ± 75	187 ± 39	105 ± 33	47 ± 9	181 ± 91	11 ± 3	36 ± 3	9 ± 2	14 ± 16
