# Supplementary material for: Multicytokine-producing CD4+ T cells characterize the livers of patients with NASH
Source: JCI Insight. 2023 Jan 10;8(1):e153831. doi: 10.1172/jci.insight.153831 (PMC9870087; doi:10.1172/jci.insight.153831)
Supplement: Supplemental table 4 [file jciinsight-8-153831-s114.xlsx]

## Sheet: Sheet1
Supplementary Table 4: Antibody panel and clones for the FACS Analysis
Panel for FACS analysis human	Antibody	Flurochrome	Clones	Source
I	CD45RA	Alexa Fluor 700	HI100	Biolegend
	CD4	FITC	OKT4	Biolegend
	FoxP3	Pac Blue	259D	Biolegend
	IL-17A	BV711	BL168	Biolegend
	IFNg	BV785	4S.B3	Biolegend
	TNFa	BV605	MAb11	Biolegend
	IL-22	Pe-Cy7	2G12A41	Biolegend
	IL-22BP	APC	IL22JOP	Thermofisher
	IL-10	PE	JES3-19F1	Biolegend
	IL-4	PE Dazzle	MP4-25D2	Biolegend
II	CD4	FITC	OKT4	Biolegend
	TCRb	UV 740	H57-597	Thermofisher
	CD69	APC-Cy7	FN50	Biolegend
	IL-17A	BV711	BL168	Biolegend
	IFNg	BV785	4S.B3	Biolegend
	IL-10	PE	JES3-19F1	Biolegend
