# Supplementary material for: Multicytokine-producing CD4+ T cells characterize the livers of patients with NASH
Source: JCI Insight. 2023 Jan 10;8(1):e153831. doi: 10.1172/jci.insight.153831 (PMC9870087; doi:10.1172/jci.insight.153831)
Supplement: Supplemental table 5 [file jciinsight-8-153831-s115.xlsx]

## Sheet: Sheet1
Supplementary Table 5: Gene set for TRM and Tr1
TRM gene set
CD69, CA10, IL17F, IL2, CDHR1, IL21, IL10, IL23R, CXCL13, CXCR6, KCNK5, ITGA1, JAG2, SRGAP3, TOX2, CH25H, NEK10, TMEM200A, MYO1B, PLXDC1, IKZF3, GFOD1, CRTAM, DUSP6, RGS1, TP53I11, GFI1, IFNG, SLC7A5, GCNT4
Tr1 gene set
IL10, IFNG, GZMA, GZMB, GZMK, LAG3, CCR5, ITGA2, PDCD1, TIGIT, CTLA4, ICOS, MAF, EGR2, AHR, RORA, BATF, IRF1, IRF4, ITK, PRDM1, ETV5
